# Supplementary material for: The Exaptation of HERV-H: Evolutionary Analyses Reveal the Genomic Features of Highly Transcribed Elements
Source: Front Immunol. 2019 Jul 9;10:1339. doi: 10.3389/fimmu.2019.01339 (PMC6629862; doi:10.3389/fimmu.2019.01339)
Supplement: Additional File 1 — This file contains information on the structure of primate HERV-H loci in a machine readable tabular form. [file Data_Sheet_1.xlsx]

## Sheet: Supplementary File 5.1.csv
identifier (Wang et al., 2014)	categorical transcription (Wang et al., 2014)	L51	L52	L53	L54	G1	G2	G3	G4	P1	P2	P3	P4	P5	P6	P7	P8	E1	E2	E3	E4	E5	L31	L32	L33	L34	TI	TII	UI	UII	pres.c	pres.g	pres.o	pres.m	pres.t	K80.LTR	nearest gene
1	inactive	NA	NA	NA	NA	0	0	1	1	0	0	1	1	1	1	1	1	NA	1	1	1	1	NA	NA	NA	NA	0	1	0	1	0.63455	0.736176	0.57271	0.258548	0.230055	NA	175531
2	moderately	1	1	1	1	1	0	1	1	1	0	1	0	1	1	1	1	1	1	1	1	1	1	1	1	1	1	0	1	0	0.522341	0.32133	0	0	0	0.0458826	389589
3	moderately	NA	NA	NA	NA	1	0	1	1	1	0	0	0	1	0	1	0	0	0	0	0	1	1	1	1	1	1	0	1	0	0	0.292823	0	0	0	NA	387430
4	moderately	NA	NA	NA	NA	NA	NA	NA	NA	NA	NA	NA	NA	NA	NA	NA	NA	0	0	0	0	1	NA	NA	NA	NA	1	0	1	0	0.998921	0.989995	0.972241	0.791564	0	NA	7333.5
5	inactive	0	0	0	1	1	1	1	1	NA	0	0	NA	1	NA	1	1	1	0	1	NA	1	0	0	0	1	0	1	0	0	0.500902	0.226631	0.33168	0.2633	0	0.0678702	121932
6	inactive	NA	NA	NA	NA	1	0	1	1	0	0	0	0	NA	1	1	1	NA	NA	NA	NA	NA	NA	NA	NA	NA	0	0	0	0	0.733275	0.986968	0.517159	0.846221	0.000217202	NA	24222
7	inactive	NA	NA	NA	NA	NA	0	1	1	0	0	0	0	NA	1	1	1	1	0	1	1	1	NA	NA	NA	NA	0	0	1	0	0.407885	0.752283	0.757211	0.156834	0	NA	2920
8	inactive	NA	NA	NA	NA	NA	NA	NA	NA	NA	NA	NA	NA	NA	NA	NA	NA	NA	NA	NA	NA	NA	NA	NA	NA	NA	1	1	0	0	1	0.996516	0	0	0	NA	9768.5
9	inactive	0	0	0	1	1	0	1	1	1	0	0	NA	1	1	NA	0	1	0	1	1	1	NA	NA	NA	NA	0	1	0	0	NA	NA	NA	NA	NA	NA	38188.5
10	moderately	0	1	1	1	1	0	1	1	1	NA	1	0	1	0	1	0	0	0	0	0	1	0	1	1	1	1	0	1	0	NA	NA	NA	NA	NA	0.0261343	2815
11	inactive	NA	0	0	0	1	0	0	0	0	0	0	0	1	0	1	1	0	0	0	0	1	NA	0	0	0	0	1	0	0	NA	NA	NA	NA	NA	0	2345
12	inactive	0	1	1	1	1	0	0	0	0	0	1	1	1	1	1	1	0	0	0	0	1	0	1	1	1	1	0	1	0	NA	NA	NA	NA	NA	NA	14937
13	inactive	NA	NA	NA	NA	1	0	1	1	1	0	0	NA	1	1	NA	1	1	0	1	1	1	NA	NA	NA	NA	0	1	0	0	NA	NA	NA	NA	NA	NA	164766
14	highly	0	1	1	1	1	0	1	1	1	NA	1	0	1	0	1	0	0	0	0	0	1	0	1	1	1	1	0	1	0	0.418461	0.300918	0.594952	0	0	0.0189884	14041
15	inactive	NA	NA	NA	NA	0	0	0	NA	NA	NA	NA	NA	NA	NA	NA	NA	NA	NA	NA	NA	NA	NA	NA	NA	NA	0	1	0	0	0.993653	0.993653	0.788806	0.74322	0.7588	NA	35348
16	moderately	NA	NA	NA	NA	1	1	1	1	NA	NA	NA	NA	NA	NA	NA	NA	NA	NA	NA	NA	NA	1	1	1	1	1	0	1	0	0.670344	0.137409	0.979515	0.968484	0	NA	11966.5
17	moderately	1	NA	0	0	1	0	1	1	1	0	0	0	1	0	1	0	0	0	0	1	1	1	1	1	1	1	0	1	0	0.068101	0.135135	0.000533428	0	0	0.0272795	23257.5
18	moderately	0	1	1	1	1	0	1	1	1	1	1	1	NA	1	NA	0	0	NA	0	0	1	NA	1	1	1	1	0	1	0	0.679103	0.996095	0.660593	0.333478	0.0561099	NA	60329
19	moderately	0	1	1	1	1	0	0	0	1	NA	1	0	1	0	1	0	0	0	0	0	1	0	1	1	1	1	0	1	0	0.955155	0.529553	0.322852	0.004811	0	NA	74662.5
20	inactive	1	0	NA	1	1	1	1	1	1	0	0	0	1	0	1	0	0	0	0	0	1	NA	1	1	1	1	1	1	1	0.5487	0.596938	0.125899	0.372348	0.227541	NA	7207.5
21	inactive	1	1	1	1	1	0	NA	NA	1	NA	1	0	1	1	1	1	0	1	1	1	1	1	1	1	1	1	0	1	0	0.338743	0.770757	0.332035	0.441896	0.214816	NA	144826
22	moderately	1	1	1	1	1	0	1	1	1	0	1	0	1	0	1	0	0	0	0	0	1	1	1	1	1	1	0	1	0	NA	NA	NA	NA	NA	0.0280802	265530
23	moderately	NA	NA	NA	NA	NA	NA	NA	NA	0	0	0	0	0	1	1	0	0	0	0	1	1	NA	NA	NA	NA	1	0	1	0	NA	NA	NA	NA	NA	NA	61735
24	moderately	1	1	1	1	1	0	1	0	0	0	1	0	1	0	1	1	0	0	0	1	1	1	1	1	1	1	0	1	0	0.0960646	0.157931	0	0	0	0.00232965	29372
25	moderately	1	1	1	1	1	0	1	0	1	0	0	0	0	0	0	0	0	0	0	1	1	1	1	1	1	1	0	1	0	0.455468	0.367854	0	0	0	0.0271444	27427.5
26	moderately	1	1	1	1	1	0	1	1	1	0	1	0	1	0	1	0	0	0	0	1	1	1	1	1	1	1	0	1	0	0.0721322	0.0721322	0	0	0	0.0375359	337030
27	highly	1	1	1	1	1	0	1	1	1	NA	1	1	NA	1	1	0	1	0	1	1	1	1	1	1	1	1	0	1	0	0.0816135	0	0.148218	0.0922452	0	NA	90049
28	inactive	0	1	1	1	1	0	1	1	1	0	0	0	1	0	1	0	0	0	0	1	1	0	1	1	1	1	0	1	0	0.852025	0.421962	0.210261	0	0	0.0584442	53
29	moderately	1	1	1	1	1	1	1	1	1	NA	1	1	1	NA	NA	NA	0	0	0	1	1	1	1	1	1	1	0	1	0	0.291632	0.261534	0.174584	0.173748	0.17124	0	130184
30	inactive	NA	NA	NA	NA	0	0	0	NA	NA	NA	NA	NA	NA	NA	NA	NA	NA	NA	NA	NA	NA	NA	NA	NA	NA	0	0	0	0	1	0	1	0	0	NA	19762.5
31	moderately	0	1	1	1	1	0	0	0	0	0	1	0	1	0	1	1	0	0	0	1	1	0	1	1	1	1	0	1	0	NA	NA	NA	NA	NA	0.00312257	57688
32	inactive	0	0	0	1	1	1	1	1	1	1	1	1	1	1	1	1	1	1	1	1	1	NA	NA	NA	NA	1	1	0	1	NA	NA	NA	NA	NA	NA	393949
33	moderately	0	1	1	1	1	0	1	0	0	0	0	0	1	0	1	1	0	0	0	1	1	0	1	1	1	1	0	1	0	0.465011	0.847716	0.465373	0	0	NA	634221
34	inactive	0	1	1	1	0	0	1	1	1	NA	1	0	1	0	1	0	0	0	0	1	1	0	1	1	1	1	0	1	0	0.511352	0.5365	0.232798	0	0	NA	483962
35	moderately	1	1	1	1	1	0	1	1	1	NA	1	0	1	0	1	0	0	0	0	1	1	1	1	1	1	1	0	1	0	0.428097	0	0	0	0	0.0247474	426382
36	highly	1	1	1	1	1	0	1	1	1	0	1	0	1	0	1	0	0	0	0	1	1	1	1	1	1	1	0	1	0	0.0761181	0.0835443	0	0	0	0.0138735	132324
37	moderately	0	0	0	1	1	0	0	0	0	0	1	0	1	0	1	1	0	0	0	1	1	0	0	0	1	1	0	1	0	0.744786	0.280243	0	0	0	0.0110807	443519
38	inactive	1	1	1	1	1	0	0	NA	0	0	0	0	NA	1	1	1	0	0	0	1	1	1	1	1	1	1	0	1	0	0.186039	0.988477	0.0656313	0	0	NA	156157
39	inactive	0	1	1	1	1	0	1	1	1	NA	1	0	1	1	1	0	NA	NA	NA	NA	NA	0	1	1	1	1	0	1	0	0.275302	0.96499	0.856143	0	0	NA	294257
40	inactive	NA	NA	NA	NA	0	0	0	1	NA	NA	NA	NA	NA	NA	NA	NA	NA	NA	NA	NA	NA	NA	NA	NA	NA	0	0	0	0	0	0	0	0	0	NA	7035.5
41	inactive	1	1	1	1	1	0	1	1	1	0	0	1	1	1	1	0	0	0	NA	1	1	1	1	1	1	1	0	1	0	NA	NA	NA	NA	NA	NA	95939.5
42	inactive	1	1	1	1	1	0	1	NA	NA	NA	NA	NA	1	1	NA	NA	0	0	NA	1	1	1	1	1	1	1	0	1	0	NA	NA	NA	NA	NA	NA	7371
43	moderately	1	1	1	1	1	0	0	NA	0	0	1	1	1	0	1	1	0	0	0	0	1	1	1	1	1	1	0	1	0	0.0945899	0.802895	0.37009	0.0194693	0	NA	17424.5
44	moderately	1	1	1	1	1	0	1	1	1	0	1	0	1	0	1	0	0	0	0	1	1	1	1	1	1	1	0	1	0	0.42462	0	0	0	0	0.0332309	20388.5
45	inactive	0	1	1	1	1	0	1	1	1	NA	1	0	1	0	NA	0	0	NA	1	1	1	0	1	1	1	1	0	1	0	0.204088	0.0268791	0.000160953	0	0	0.00367311	165992
46	inactive	NA	NA	NA	NA	1	1	1	1	1	1	1	1	NA	1	1	1	NA	1	1	1	1	NA	NA	NA	NA	0	0	1	0	NA	NA	NA	NA	NA	NA	677312
47	inactive	NA	NA	NA	NA	1	0	1	1	1	0	1	1	1	1	1	0	1	0	1	1	1	0	1	1	1	1	0	1	0	0.247914	0	0.117458	0.0819961	0	NA	462039
48	inactive	0	0	0	1	1	0	1	1	1	NA	1	0	1	0	1	0	0	0	0	1	1	0	1	1	1	1	0	1	0	NA	NA	NA	NA	NA	0.0642335	12343.5
49	inactive	NA	NA	NA	NA	NA	NA	NA	NA	NA	NA	NA	NA	NA	NA	NA	NA	NA	NA	NA	NA	NA	NA	NA	NA	NA	1	0	1	0	NA	NA	NA	NA	NA	NA	43591
50	highly	1	1	1	1	1	1	NA	1	1	NA	1	0	1	1	1	1	0	0	0	1	1	1	1	1	1	1	0	1	0	0.273066	0.354406	0.0294728	0.0762143	0.0986698	NA	158966
51	moderately	NA	NA	NA	NA	NA	NA	NA	NA	0	0	0	0	NA	1	1	0	NA	0	1	1	1	0	1	1	1	1	0	1	0	0.455397	0.997058	0.908386	0.737863	0.569079	NA	3234
52	inactive	1	1	1	1	NA	1	1	1	1	1	1	1	1	1	NA	0	1	0	1	1	1	1	1	1	1	1	0	1	0	0.447598	0.0662756	0.0653242	0.0247344	0	NA	31639
53	inactive	0	0	0	1	1	0	1	1	1	1	1	1	1	1	1	0	0	0	NA	1	1	NA	NA	NA	NA	1	1	1	1	0.345346	0.732352	0.427013	0.230451	0	NA	38587.5
54	inactive	NA	NA	NA	NA	NA	NA	NA	NA	NA	NA	NA	NA	NA	NA	NA	NA	NA	NA	NA	NA	NA	NA	NA	NA	NA	0	0	0	0	NA	NA	NA	NA	NA	NA	128378
55	inactive	NA	NA	NA	NA	NA	NA	NA	NA	0	0	0	0	0	0	1	0	0	0	0	0	1	1	1	1	1	1	0	1	0	NA	NA	NA	NA	NA	NA	21304.5
56	inactive	NA	NA	NA	NA	NA	NA	NA	NA	0	0	0	0	0	0	1	0	0	0	0	0	1	1	1	1	1	1	0	1	0	NA	NA	NA	NA	NA	NA	36767
57	inactive	NA	NA	NA	NA	NA	NA	NA	NA	0	0	0	0	0	0	1	0	0	0	0	0	1	NA	NA	NA	NA	1	0	1	0	NA	NA	NA	NA	NA	NA	7004
58	inactive	0	1	1	1	1	0	1	1	1	0	0	1	NA	1	1	0	0	0	NA	1	1	0	1	1	1	1	0	1	0	0.0206857	0.831258	0.817468	0.075656	0	0.0346501	141578
59	inactive	1	1	1	1	1	0	1	1	1	0	0	0	0	0	1	0	1	0	1	1	1	1	1	1	1	1	0	1	0	0.377365	0.879045	0.322546	0.0477454	0	NA	44722.5
60	inactive	NA	NA	NA	NA	NA	NA	NA	NA	NA	NA	NA	NA	NA	NA	NA	NA	NA	0	1	1	1	1	1	1	1	1	0	1	0	0.999028	1	0.77551	0.992225	0.0145773	NA	47390.5
61	inactive	NA	NA	NA	NA	1	0	1	1	1	NA	1	1	NA	1	1	0	0	0	NA	1	1	0	0	0	1	1	1	0	1	NA	NA	NA	NA	NA	NA	9853
62	moderately	1	1	1	1	1	0	1	1	1	0	1	0	1	0	1	0	0	0	0	1	1	1	1	1	1	1	0	1	0	0.334523	0.0702466	0	0	0	0.0336926	12185
63	moderately	1	1	1	1	1	0	1	NA	0	0	1	0	1	0	1	1	0	0	0	1	1	1	1	1	1	1	0	1	0	0.0707309	0.621927	0	0	0	0.00229227	42372.5
64	inactive	NA	NA	NA	NA	NA	NA	NA	NA	NA	NA	NA	NA	NA	NA	NA	NA	0	0	0	0	1	NA	NA	NA	NA	1	0	1	0	1	1	0.984509	0.869191	0	NA	37212.5
65	moderately	0	0	0	1	1	0	1	0	0	0	0	0	1	0	1	1	0	0	0	1	1	0	0	0	1	1	0	1	0	0.937395	0.0577604	0	0	0	0.0108405	510780
66	inactive	NA	1	1	1	1	0	1	0	NA	NA	NA	NA	NA	NA	NA	NA	NA	NA	NA	NA	NA	NA	1	1	1	1	0	1	0	1	0.999012	0.998024	0.301877	0	0.00319235	6658
67	moderately	NA	NA	NA	NA	NA	NA	NA	NA	NA	NA	NA	NA	NA	NA	NA	NA	NA	NA	NA	NA	NA	NA	NA	NA	NA	1	0	1	0	0.925439	0.923977	0.923977	0	0	NA	599720
68	inactive	0	1	1	1	1	0	1	1	1	0	0	0	1	1	1	0	0	0	0	0	1	0	1	1	1	1	0	1	0	0.20836	0.470505	0.73265	0	0	NA	83185.5
69	inactive	NA	NA	NA	NA	NA	NA	NA	NA	1	NA	1	1	NA	1	NA	0	1	0	1	1	1	NA	NA	NA	NA	1	1	0	0	NA	NA	NA	NA	NA	NA	755
70	inactive	NA	NA	NA	NA	1	0	NA	NA	0	0	1	1	1	1	1	NA	1	0	1	1	1	NA	NA	NA	NA	0	1	0	1	NA	NA	NA	NA	NA	NA	17543
71	moderately	1	1	1	1	1	0	1	1	1	NA	1	0	0	0	NA	0	0	0	0	1	1	1	1	1	1	1	0	1	0	0.563101	0.508272	0	0.000192382	0	0.0232692	1271.5
72	inactive	0	1	1	1	1	0	1	0	0	0	0	0	0	NA	1	1	0	0	NA	1	1	0	1	1	1	1	0	1	0	0.850137	0.983783	0.606096	0.0709261	0	NA	49021
73	inactive	0	0	0	1	1	0	1	1	1	0	1	1	1	1	1	1	1	1	1	1	1	0	0	0	1	1	1	0	0	0.0557276	0.854985	0.262167	0.0435913	0	0.0426592	127014
74	inactive	NA	NA	NA	NA	NA	NA	NA	NA	NA	0	0	1	1	1	1	0	1	0	NA	NA	1	0	0	0	1	0	1	0	0	0.511348	0.704272	0.271028	0	0	NA	14622
75	highly	1	1	1	1	1	0	1	1	1	0	1	0	0	0	1	0	0	0	0	0	1	1	1	1	1	1	0	1	0	0.0997005	0.0964912	0	0	0	0.0232955	76662.5
76	moderately	1	1	1	1	1	0	1	0	1	NA	1	0	1	NA	0	0	0	0	0	0	1	1	1	1	1	1	0	1	0	NA	NA	NA	NA	NA	0.00230282	8357
77	moderately	0	1	1	1	1	0	0	1	1	0	0	0	1	0	1	0	0	0	0	0	1	0	1	1	1	1	0	1	0	0.742273	0.158547	0.513358	0	0	0.0254315	104657
78	highly	1	1	1	1	1	0	1	1	1	NA	1	0	NA	0	1	1	1	1	1	1	1	1	1	1	1	1	0	1	0	0.636992	0.077737	0	0	0	0.0304899	23814.5
79	moderately	1	1	1	1	1	0	1	0	0	0	0	0	NA	0	1	1	0	0	0	1	1	1	1	1	1	1	0	1	0	0.219012	0.246816	0	0	0	0.0246863	2683
80	inactive	NA	NA	NA	NA	1	1	1	1	1	1	1	1	NA	0	0	0	NA	NA	NA	NA	NA	NA	NA	NA	NA	1	0	0	0	0.987737	0.996298	0.998149	0.987274	0	NA	289118
81	highly	1	1	1	1	1	1	NA	1	1	NA	1	0	1	1	1	1	0	0	NA	0	1	1	1	1	1	1	0	1	0	0.00989719	0.41315	0.0186435	0.110097	0.106337	0.00921142	311616
82	highly	1	1	1	1	1	0	1	0	0	0	1	0	1	0	1	1	0	0	0	1	1	1	1	1	1	1	0	1	0	0.988717	0.213157	0	0	0	0.00230814	74274
83	moderately	1	1	1	1	1	0	0	0	0	0	1	0	1	1	1	1	0	0	0	1	1	1	1	1	1	1	0	1	0	0.212787	0.0640963	0.0626322	0	0	0.00270088	53739.5
84	inactive	NA	NA	NA	NA	1	1	1	1	1	1	1	1	NA	1	1	1	NA	1	1	NA	1	NA	NA	NA	NA	0	0	0	1	NA	NA	NA	NA	NA	NA	87268
85	inactive	NA	NA	NA	NA	1	0	1	1	1	1	1	1	1	0	0	0	0	0	NA	1	1	1	1	1	1	1	0	1	0	NA	NA	NA	NA	NA	NA	59763.5
86	inactive	0	0	0	1	1	1	1	NA	0	0	0	NA	NA	1	1	NA	1	0	1	1	1	0	0	0	1	1	1	0	1	NA	NA	NA	NA	NA	0.0103899	74499
87	moderately	1	1	1	1	0	0	1	1	1	0	0	0	1	0	1	0	0	0	0	1	1	1	NA	0	0	1	0	1	0	NA	NA	NA	NA	NA	0.0704142	89339.5
88	moderately	NA	NA	NA	NA	1	0	1	1	1	0	1	0	1	0	1	0	0	0	0	0	1	1	1	1	1	1	0	1	0	0.00936123	0	0	0	0	NA	8257
89	moderately	1	1	1	1	1	0	1	1	1	0	1	0	1	1	1	0	0	0	0	1	1	1	1	1	1	1	0	1	0	NA	NA	NA	NA	NA	NA	13650
90	moderately	1	1	1	1	1	0	1	1	1	1	1	0	1	0	1	1	1	1	1	1	1	1	1	1	1	1	0	1	0	0.25587	0.131489	0.344206	0	0	0.0582861	32344.5
91	moderately	0	1	1	1	1	0	0	0	0	0	0	0	0	1	1	1	0	0	0	0	1	0	1	1	1	1	0	1	0	0.804584	0.466287	0.502091	0	0	0.00311285	32886.5
92	highly	1	1	1	1	1	0	1	1	1	0	1	0	1	0	1	0	0	0	0	1	1	1	1	1	1	1	0	1	0	0.860916	0.128108	0	0	0	0.0208996	199956
93	moderately	1	1	1	1	1	0	1	1	0	0	1	0	1	0	1	1	0	0	0	0	1	1	1	1	1	1	0	1	0	0.0173152	0.231614	0.00037237	0.00037237	0.000186185	0.00229753	88671.5
94	moderately	1	1	1	1	1	0	0	0	0	0	0	0	1	0	1	1	0	0	0	1	1	1	1	1	1	1	0	1	0	0.568103	0.395935	0	0	0	0.0246256	178814
95	moderately	1	0	0	0	1	0	1	NA	0	0	0	0	1	0	1	1	0	0	0	1	1	1	0	0	0	0	1	0	0	0.907777	0.454156	0.909561	0.000356761	0	0	94159
96	moderately	0	1	1	1	1	0	1	1	1	NA	1	0	1	0	1	0	0	0	0	1	1	0	1	1	1	1	0	1	0	0.228076	0.465934	0.211258	0	0	NA	445674
97	moderately	0	1	1	1	1	0	1	1	1	0	1	1	1	0	1	0	0	0	0	1	1	0	1	1	1	1	0	1	0	0.401235	0.296296	0.285452	0	0	0.0542344	16589
98	inactive	0	1	1	1	1	0	1	0	NA	NA	NA	NA	1	1	NA	NA	0	0	0	0	1	0	1	1	1	1	0	1	0	NA	NA	NA	NA	NA	0	12675.5
99	inactive	0	1	1	1	1	0	1	0	NA	1	1	1	NA	1	NA	NA	NA	0	1	0	0	0	1	1	1	1	0	1	0	0.0661257	0.387258	0.157804	0.0956492	0.0217541	NA	90533.5
100	moderately	1	1	1	1	1	0	1	1	1	0	1	0	1	0	1	0	0	0	0	0	1	1	1	1	1	1	0	1	0	NA	NA	NA	NA	NA	0.0380875	501662
101	highly	1	1	1	1	1	0	1	0	1	NA	1	0	1	0	1	0	0	0	0	0	1	1	1	1	1	1	0	1	0	0.298254	0.532169	0	0	0	0.00231348	66310
102	moderately	1	1	1	1	1	0	1	1	1	0	1	0	1	0	1	0	0	0	0	0	1	1	1	1	1	1	0	1	0	0.331597	0.188889	0	0.00121528	0	0.0706322	17116.5
103	moderately	1	1	1	1	1	0	1	1	1	0	1	0	1	0	1	0	0	0	0	1	1	1	1	1	1	1	0	1	0	0.25612	0.023299	0	0	0	0.0304113	32016.5
104	inactive	1	0	0	0	1	0	0	0	1	0	1	0	1	0	NA	NA	0	0	0	0	1	1	0	0	0	0	1	0	1	NA	NA	NA	NA	NA	0	319969
105	moderately	1	1	1	1	1	0	1	0	0	0	0	0	NA	0	1	1	0	0	0	0	1	1	1	1	1	1	0	1	0	0.270707	0.963535	0	0	0	0.0246146	368427
106	inactive	1	1	1	1	1	0	1	1	1	NA	1	1	NA	1	1	0	0	0	NA	1	1	1	1	1	1	1	0	1	0	NA	NA	NA	NA	NA	NA	2935.5
107	inactive	0	NA	1	1	1	0	1	1	NA	NA	1	0	1	1	1	1	0	NA	1	1	1	0	NA	1	1	1	0	1	0	0.0399952	0.33724	0.281537	0	0.00108748	0.00412799	223702
108	inactive	0	1	1	1	1	0	1	1	1	0	1	0	1	0	NA	0	1	1	1	1	1	0	1	1	1	1	0	1	0	0.590093	0.529817	0.608047	0	0	NA	317944
109	inactive	NA	NA	NA	NA	1	0	0	0	0	0	0	0	1	0	1	1	0	0	0	0	1	NA	NA	NA	NA	1	0	1	0	0.313602	0.196962	0.399162	0	0	NA	328869
110	highly	0	1	1	1	1	0	1	1	0	0	1	1	1	0	1	1	0	0	0	0	1	0	1	1	1	1	0	1	0	0.428799	0.390989	0.224205	0	0	0.00321286	193378
111	inactive	NA	NA	NA	NA	1	0	1	1	1	0	1	0	1	0	1	0	0	0	0	0	1	0	1	1	1	1	0	1	0	0.564509	0.0884095	0.424915	0.0873519	0.0862944	NA	313680
112	inactive	1	0	0	1	1	0	1	1	1	NA	1	0	1	0	1	0	0	0	0	1	1	1	0	0	1	0	1	0	1	NA	NA	NA	NA	NA	0.0279627	73011.5
113	moderately	0	0	0	1	1	0	0	0	1	NA	1	1	1	0	1	0	0	0	0	1	1	0	0	0	1	1	0	1	0	0.927622	0.916503	0.366688	0	0	0.0181012	46586.5
114	moderately	0	1	1	1	1	0	0	0	0	0	0	0	1	0	1	1	0	0	0	0	1	0	1	1	1	1	0	1	0	0.345123	0.350026	0.331466	0	0	0	24444.5
115	inactive	NA	NA	NA	NA	1	1	1	1	1	1	1	1	1	1	1	1	1	NA	1	1	1	NA	NA	NA	NA	1	0	0	0	0.532039	0.0546885	0.0545616	0.0472021	0	NA	276888
116	inactive	0	0	0	1	1	NA	0	NA	0	0	NA	1	1	1	1	1	1	0	1	1	1	0	0	0	1	1	1	0	1	NA	NA	NA	NA	NA	NA	46924
117	inactive	1	0	0	0	1	0	1	0	0	0	0	0	1	0	1	1	0	0	0	0	1	1	0	0	0	0	1	0	1	0.0751933	0.00685172	0.0751933	0.00035137	0.00035137	0	49804.5
118	inactive	0	0	0	1	NA	1	1	1	1	1	1	1	1	0	0	0	NA	1	1	1	1	0	0	0	1	1	1	0	1	0.178734	0.487821	0.486375	0.173729	0.000111222	0.0112049	18836
119	inactive	0	1	1	1	1	0	0	0	0	0	0	0	1	0	1	1	NA	NA	NA	NA	NA	0	1	1	1	1	0	1	0	0.758068	0.86658	0.863548	0.0985488	0.108295	0	450138
120	inactive	NA	NA	NA	NA	NA	NA	NA	NA	0	0	0	0	1	1	1	0	0	0	1	1	1	NA	NA	NA	NA	1	1	0	1	1	0.989019	0.989777	0.000757289	0.000757289	NA	113157
121	moderately	NA	NA	1	1	1	0	1	1	1	NA	1	0	1	0	1	0	0	0	0	0	1	0	0	1	1	0	1	1	0	0.654803	0	0	0	0	NA	611171
122	inactive	0	1	1	1	1	0	1	1	1	0	1	0	1	0	NA	0	NA	1	1	NA	1	0	1	1	1	1	0	1	0	NA	NA	NA	NA	NA	NA	575427
123	moderately	1	1	1	1	1	0	0	0	0	0	0	0	NA	0	1	1	0	0	0	0	1	1	1	1	1	1	0	1	0	0.285313	0.3927	0	0	0	0.0246863	143104
124	moderately	0	1	1	1	NA	0	0	1	1	0	0	0	1	0	1	0	0	0	0	1	1	0	1	1	1	1	0	1	0	0.850958	0.0739464	0.0741379	0	0	0.0491284	248346
125	moderately	1	1	1	1	1	0	0	1	1	NA	1	0	1	0	0	0	0	0	0	0	1	0	0	1	1	1	1	1	0	0.367056	0.0987923	0.0823599	0.0758266	0.0061374	0.0512592	132063
126	moderately	NA	NA	NA	NA	1	0	0	0	0	0	0	0	1	0	1	1	0	0	0	0	1	NA	NA	NA	NA	1	1	1	1	0.00097561	0.396293	0.325463	0	0	NA	36292.5
127	highly	1	1	1	1	1	0	1	1	1	0	1	0	0	0	1	0	0	0	0	0	1	1	1	1	1	1	0	1	0	0.388878	0.0921078	0	0	0	0.0234328	24376
128	moderately	1	1	1	1	1	0	1	1	1	NA	1	0	1	0	1	0	0	0	0	0	1	1	1	1	1	1	0	1	0	0.885287	0.0708942	0.00124688	0.00124688	0.00124688	0.0585078	30252
129	highly	0	1	1	1	1	0	1	1	1	0	1	1	1	0	1	0	0	0	0	0	1	0	1	1	1	1	0	1	0	0.150863	0.29926	0.480526	0	0	0.0305261	157836
130	moderately	1	1	1	1	1	0	0	0	0	0	0	0	0	1	1	1	0	0	0	1	1	1	1	1	1	1	0	1	0	NA	NA	NA	NA	NA	0.0027082	110922
131	inactive	0	1	1	1	1	0	1	1	1	0	NA	1	1	0	1	0	0	0	0	1	1	0	1	1	1	1	0	1	0	0.0542662	0.059727	0.252048	0	0	0.034937	17594
132	moderately	1	1	1	1	1	0	1	0	1	0	0	0	0	0	0	0	0	0	0	1	1	1	1	1	1	1	0	1	0	NA	NA	NA	NA	NA	0.00230814	67599.5
133	inactive	1	0	0	0	1	0	1	1	0	0	0	0	1	0	1	1	0	0	0	1	1	1	0	0	0	0	1	0	1	0.199183	0.332227	0.10189	0	0	0	5415.5
134	moderately	1	1	1	1	1	0	1	0	NA	1	1	0	1	NA	NA	NA	0	0	0	1	1	1	1	1	1	1	0	1	0	0.398312	0.391769	0	0	0	0.00229227	82882
135	moderately	1	1	1	1	1	0	1	0	0	0	1	1	1	0	1	1	0	0	0	0	1	1	1	1	1	1	0	1	0	0.592105	0.190625	0	0	0	0.00229227	194086
136	highly	1	1	1	1	1	0	1	1	1	NA	1	0	1	0	1	0	0	0	0	1	1	1	1	1	NA	1	0	1	0	0.271438	0.101487	0.000691563	0.000691563	0.000691563	0.0407748	183214
137	moderately	0	0	0	1	1	0	1	1	1	0	1	0	1	0	1	0	0	0	0	1	1	1	0	NA	1	0	1	0	1	0.414113	0.873052	0	0	0	NA	86853
138	inactive	NA	NA	NA	NA	1	0	1	1	1	NA	1	1	NA	1	1	0	0	0	NA	1	1	NA	NA	NA	NA	1	0	1	0	0.640066	0.845177	0.226216	0.652102	0	NA	38734
139	inactive	0	1	1	1	1	0	1	1	1	0	0	0	1	0	1	0	0	0	0	0	1	0	1	1	1	1	0	1	0	0.616781	0.162877	0.0269699	0.000881368	0	0.0477915	122982
140	inactive	0	1	1	1	1	0	0	0	1	1	1	0	1	1	NA	NA	0	0	0	1	1	0	1	1	1	1	0	1	0	NA	NA	NA	NA	NA	0.00324413	55627.5
141	moderately	1	NA	0	0	1	0	1	0	1	0	0	0	0	0	0	0	0	0	0	1	1	1	NA	0	0	1	0	1	0	NA	NA	NA	NA	NA	0	359048
142	inactive	0	1	1	1	NA	0	1	1	1	NA	1	0	1	0	1	0	0	0	0	1	1	0	1	1	1	1	0	1	0	0.490242	0.295085	0.397181	0.000180701	0	0.00314219	272604
143	inactive	NA	NA	NA	NA	0	0	0	1	1	1	1	1	1	1	1	1	1	1	1	1	1	NA	NA	NA	NA	1	0	1	0	NA	NA	NA	NA	NA	NA	539990
144	inactive	NA	NA	NA	NA	0	0	0	NA	0	0	0	0	0	1	1	1	1	1	1	1	1	NA	NA	NA	NA	1	0	1	0	NA	NA	NA	NA	NA	NA	1.3741e+06
145	inactive	NA	NA	NA	NA	NA	NA	NA	NA	NA	NA	NA	NA	NA	NA	NA	NA	NA	NA	NA	NA	NA	NA	NA	NA	NA	1	1	0	1	0.629442	0.0406091	0.720812	0.505076	0	NA	1255
146	inactive	NA	NA	NA	NA	NA	NA	NA	NA	NA	NA	NA	NA	NA	NA	NA	NA	NA	NA	NA	NA	NA	NA	NA	NA	NA	1	0	1	0	NA	NA	NA	NA	NA	NA	51542
147	inactive	0	1	1	1	1	0	1	0	0	0	1	0	1	1	1	1	0	0	0	0	1	0	1	1	1	1	0	1	0	0.812857	0.668177	0.990097	0	0.000167842	0.0031521	879220
148	inactive	0	1	1	1	1	0	1	1	0	0	0	0	1	1	0	0	0	NA	1	1	1	0	1	1	1	1	0	1	0	0.998652	0.994831	0.0826966	0.789213	0	NA	66901.5
149	highly	1	1	1	1	1	0	1	1	1	0	1	0	1	0	1	0	0	0	0	0	1	1	1	1	1	1	0	1	0	0.58659	0.104047	0.000694806	0.000694806	0	0.0234328	60040.5
150	inactive	NA	NA	NA	NA	NA	NA	NA	NA	1	1	1	1	NA	0	0	0	NA	NA	NA	NA	NA	NA	NA	NA	NA	1	0	1	0	0.744607	0.999304	0.997216	0.675713	0.0361865	NA	52240.5
151	inactive	0	1	1	1	1	0	0	0	0	0	0	0	1	0	1	NA	NA	NA	NA	NA	NA	0	1	1	1	1	0	1	0	0.343385	0.0899953	0.275362	0	0	0.00316206	93416.5
152	inactive	NA	NA	NA	NA	NA	NA	NA	NA	0	0	0	0	1	NA	0	0	NA	NA	NA	NA	NA	NA	NA	NA	NA	0	0	0	0	NA	NA	NA	NA	NA	NA	42542.5
153	inactive	0	1	1	1	1	0	1	1	1	0	0	0	1	1	1	0	0	0	0	1	1	0	1	1	1	1	0	1	0	0.307872	0.235147	0.0905309	0	0	NA	5403
154	inactive	0	1	1	1	1	0	1	0	0	0	1	0	1	1	1	1	0	0	NA	1	1	0	1	1	1	1	0	1	0	0.321233	0.45139	0.761643	0	0	NA	198770
155	inactive	NA	NA	NA	NA	NA	NA	NA	NA	NA	NA	NA	NA	NA	NA	NA	NA	NA	NA	NA	NA	NA	NA	NA	NA	NA	0	0	0	0	1	1	1	0	0	NA	11817.5
156	inactive	1	1	1	1	1	0	1	1	1	0	1	1	1	0	1	0	0	0	0	1	1	1	1	1	1	1	0	1	0	NA	NA	NA	NA	NA	0.0235701	282890
157	inactive	NA	1	NA	1	1	1	1	1	1	NA	1	1	NA	1	1	1	1	0	1	1	1	NA	1	1	1	1	0	1	0	0.185263	0.244459	0.214909	0.292142	0.102274	NA	411.5
158	inactive	0	0	0	1	1	0	1	1	1	NA	1	1	1	1	1	0	1	0	1	NA	0	0	0	0	1	0	0	0	1	0.267544	0.938272	0.653834	0	0	NA	22263
159	moderately	NA	NA	NA	NA	NA	NA	NA	NA	0	0	0	0	0	0	1	0	0	0	0	0	1	NA	NA	NA	NA	1	0	1	0	0.993333	0.992667	0.0153333	0.0153333	0.0153333	NA	54847
160	inactive	NA	NA	NA	NA	0	0	1	1	0	0	0	0	NA	1	1	1	0	0	0	1	1	NA	NA	NA	NA	1	0	1	0	0.917414	0.799906	0.996815	0.523124	0.502124	NA	664922
161	moderately	1	1	1	1	1	0	1	1	1	0	0	0	1	0	1	0	1	1	1	1	1	1	1	1	1	1	0	1	0	0.491817	0.472722	0.636798	0	0	NA	410326
162	moderately	0	1	1	1	1	0	1	NA	0	0	0	0	1	0	1	1	0	0	0	1	1	0	1	1	1	1	0	1	0	0.458254	0.970838	0.766186	0	0	0.00312257	1649
163	inactive	NA	NA	NA	NA	1	0	1	1	NA	NA	NA	NA	NA	NA	NA	NA	0	1	1	1	1	NA	NA	NA	NA	1	0	1	0	0.465441	0.973638	0.740585	0.211564	0	NA	1707
164	moderately	1	0	0	1	1	0	1	1	1	0	1	0	1	0	1	0	0	0	0	1	1	1	0	0	1	0	1	0	1	0.680718	0.0708936	0	0	0	NA	9412.5
165	moderately	1	1	1	1	1	0	1	1	1	0	1	0	1	0	NA	0	NA	NA	NA	NA	NA	NA	NA	NA	NA	1	0	1	0	0.968242	0.514182	0.0366061	0.0366061	0.0363636	NA	1876
166	moderately	1	1	1	1	1	0	1	0	1	1	1	1	1	1	1	1	1	1	1	1	1	1	1	1	1	1	0	1	0	0.298832	0.0520412	0	0	0	0	123113
167	moderately	NA	NA	NA	NA	NA	NA	NA	NA	NA	0	1	0	1	1	1	0	0	0	0	1	1	1	1	1	1	1	0	1	0	0.998677	0.945767	0.963955	0	0	NA	35986
168	moderately	0	1	1	1	1	0	1	1	1	NA	0	0	1	NA	NA	NA	0	0	0	1	1	0	1	1	1	1	0	1	0	0.23208	0.321133	0.495362	0	0	0	1923.5
169	inactive	NA	NA	NA	NA	1	0	1	1	NA	NA	NA	NA	NA	NA	NA	NA	NA	NA	NA	NA	NA	NA	NA	NA	NA	0	0	0	0	0.301352	0.776837	0.939567	0.243688	0.387848	NA	47983.5
170	inactive	0	1	1	1	1	0	1	0	NA	NA	1	1	1	0	NA	NA	0	0	0	1	1	0	1	1	1	1	0	1	0	0.475484	0.487698	0.670564	0	0	0.00342174	56780
171	inactive	0	1	1	1	1	0	1	1	1	NA	1	1	NA	1	1	0	0	0	NA	1	1	0	1	1	1	1	0	1	0	0.357731	0.0569076	0.253614	0	0	NA	467364
172	highly	1	1	1	1	1	0	0	0	0	0	0	0	1	1	1	1	1	1	1	1	1	1	1	1	1	1	0	1	0	0.599903	0.27461	0	0	0	0.00229227	17025.5
173	moderately	1	1	1	1	1	0	0	0	1	NA	1	0	1	0	1	0	0	0	0	1	1	1	1	1	1	1	0	1	0	NA	NA	NA	NA	NA	0.00229227	93809
174	highly	0	1	1	1	1	0	1	1	1	NA	1	1	1	0	1	0	0	0	0	0	1	0	1	1	1	1	0	1	0	0.198794	0.854761	0.303068	0	0	NA	77082
175	inactive	0	1	1	1	1	NA	NA	1	0	0	1	0	1	1	1	1	0	0	0	1	1	0	1	1	1	1	0	1	0	0.915555	0.124361	0.706248	0.262862	0.188446	0.00318219	38772
176	inactive	NA	NA	NA	NA	NA	NA	NA	NA	NA	NA	NA	NA	NA	NA	NA	NA	0	0	0	0	1	NA	NA	NA	NA	1	1	0	1	1	1	0.415033	0	0	NA	57493.5
177	moderately	1	1	1	1	1	0	1	1	1	0	0	0	1	0	1	0	0	0	0	1	1	1	1	1	1	1	0	1	0	0.0750961	0.561649	0.271044	0	0	0.0504045	234602
178	inactive	0	1	1	1	1	0	1	1	1	NA	NA	0	1	0	1	0	0	0	0	1	1	0	1	1	1	1	0	1	0	NA	NA	NA	NA	NA	NA	610984
179	moderately	1	1	1	1	1	0	1	1	1	0	1	1	1	0	NA	0	NA	1	1	1	1	1	1	1	1	1	0	1	0	0.165008	0	0.0234196	0	0	NA	595655
180	inactive	0	1	1	1	1	0	1	1	0	0	0	0	1	0	1	1	0	0	0	0	1	0	1	1	1	1	0	1	0	0.214762	0.246882	0.464719	0.00102512	0	0.00313235	252337
181	moderately	NA	1	1	1	1	0	1	1	1	1	1	1	1	1	1	1	1	1	1	1	1	0	1	1	1	1	0	1	0	0.998497	0.731029	0.244714	0.039283	0.00246861	NA	110562
182	moderately	1	1	1	1	1	0	1	1	1	0	1	0	1	1	1	0	0	0	0	1	1	1	1	1	1	1	0	1	0	0.614397	0.793087	0	0	0	NA	87520.5
183	moderately	0	0	0	1	1	0	1	1	1	NA	1	0	1	0	1	0	0	0	0	0	1	1	1	1	1	1	0	1	0	0.687338	0.443169	0	0	0	0.0774103	154950
184	inactive	NA	NA	NA	NA	NA	NA	NA	NA	NA	NA	NA	NA	NA	NA	NA	NA	0	0	NA	1	1	NA	NA	NA	NA	1	0	1	0	1	0.835566	0.316687	0.101096	0.00121803	NA	11749
185	inactive	0	1	1	1	1	0	0	0	0	0	0	0	1	0	1	1	0	0	0	1	1	0	1	1	1	1	0	1	0	0.402775	0.361321	0.662568	0.00175654	0.00140523	0.00370029	253466
186	highly	1	1	1	1	1	0	1	0	1	NA	1	0	1	0	1	0	0	0	0	0	1	1	1	1	1	1	0	1	0	0.144264	0.481513	0	0	0	0.00229227	57234.5
187	inactive	0	1	1	1	1	0	1	1	1	1	1	1	1	0	1	0	0	0	0	0	1	0	1	1	1	1	0	1	0	0.308719	0.395747	0.265205	0	0	0.0419432	38449
188	inactive	0	1	1	1	1	0	NA	NA	1	1	1	1	1	0	1	0	0	0	0	0	1	0	1	1	1	1	0	1	0	0.356679	0.568291	0.0675428	0.00199634	0.000166362	0.00313235	495424
189	inactive	NA	NA	NA	NA	NA	NA	NA	NA	NA	NA	NA	NA	NA	NA	NA	NA	NA	NA	NA	NA	NA	NA	NA	NA	NA	1	0	1	0	NA	NA	NA	NA	NA	NA	101982
190	inactive	NA	NA	NA	NA	1	0	1	1	1	NA	1	0	1	1	1	0	0	0	0	1	1	0	1	1	1	1	0	1	0	NA	NA	NA	NA	NA	NA	110620
191	moderately	1	1	1	1	1	0	1	1	1	0	1	0	1	1	1	0	0	0	0	1	1	1	1	1	1	1	0	1	0	NA	NA	NA	NA	NA	0.0139864	60275.5
192	highly	1	1	1	1	1	0	1	1	1	NA	1	0	1	0	1	0	0	0	0	0	1	1	1	1	1	1	0	1	0	NA	NA	NA	NA	NA	0.0260885	39895
193	inactive	NA	1	1	1	1	0	1	1	1	NA	1	1	NA	1	1	0	1	0	1	1	1	0	1	1	1	1	0	1	0	0.417992	0.144519	0.0590046	0.0593467	0.000171028	NA	172282
194	inactive	0	1	1	1	1	0	1	1	1	1	1	1	1	1	NA	0	0	NA	1	1	NA	0	1	1	1	1	0	1	0	0.77548	0.998195	0.643361	0.835057	0	NA	20399
195	highly	1	1	1	1	1	0	1	1	1	0	1	0	1	0	1	0	0	0	0	0	1	1	1	1	1	1	0	1	0	NA	NA	NA	NA	NA	0.0161937	69821.5
196	inactive	1	0	0	0	1	0	0	0	1	NA	1	0	1	0	1	0	0	0	0	0	1	1	0	0	0	0	1	0	1	0.0731208	0.0775524	0.0729504	0	0	0	4054.5
197	inactive	0	1	1	1	1	0	1	0	1	1	1	1	1	NA	NA	0	0	0	0	1	1	0	1	1	1	1	0	1	0	0.539548	0.0221528	0.334523	0	0	0.00321286	49677
198	inactive	1	1	1	1	1	0	0	0	0	0	0	NA	1	1	1	1	0	0	NA	1	1	1	1	1	1	1	0	1	0	0.0662123	0.692795	0.06605	0.0629666	0	0.00270088	51300
199	moderately	0	1	1	1	1	0	1	1	1	0	0	0	1	0	1	0	0	0	0	0	1	0	1	1	1	1	0	1	0	NA	NA	NA	NA	NA	0.0437803	82375
200	inactive	0	1	1	1	1	0	1	1	1	NA	1	0	1	0	1	0	0	0	0	1	1	0	1	1	1	1	0	1	0	NA	NA	NA	NA	NA	0.0484529	153714
201	inactive	NA	NA	NA	NA	NA	NA	NA	NA	NA	NA	NA	NA	NA	NA	NA	NA	NA	NA	NA	NA	NA	NA	NA	NA	NA	1	0	1	0	NA	NA	NA	NA	NA	NA	630
202	inactive	NA	NA	NA	NA	NA	NA	NA	NA	0	0	0	0	NA	1	NA	NA	NA	NA	NA	NA	NA	NA	NA	NA	NA	0	0	0	0	NA	NA	NA	NA	NA	NA	84360.5
203	inactive	0	0	0	1	NA	NA	NA	NA	0	0	0	0	NA	1	1	NA	1	0	1	1	1	0	0	0	1	0	1	0	0	0.995257	0.95336	0.988142	0	0	0.0110807	61285.5
204	moderately	0	1	1	1	1	0	1	1	1	0	1	0	1	0	1	0	0	0	0	0	1	0	1	1	1	1	0	1	0	0.0701754	0.0700051	0.038835	0	0	0.0253509	14732.5
205	inactive	0	1	1	1	1	0	0	0	0	0	0	0	NA	0	1	1	0	0	0	0	1	0	1	1	1	1	0	1	0	0.575874	0.558042	0.463287	0	0	0.00311285	216176
206	inactive	0	0	1	1	1	0	1	0	1	0	0	0	0	0	0	0	0	NA	1	NA	0	0	0	1	1	0	1	1	0	0.664601	0.45225	0	0.000229568	0.000459137	0.00545707	36465.5
207	inactive	1	1	1	1	1	0	1	1	1	0	0	0	1	0	1	1	NA	NA	NA	NA	NA	NA	NA	NA	NA	1	0	1	0	0.688286	0.847695	0.2638	0.00346147	0.00346147	NA	276886
208	moderately	0	1	1	1	1	0	1	1	1	NA	1	0	1	0	1	0	0	0	0	0	1	0	1	1	1	1	0	1	0	0.801266	0.445832	0.792473	0	0	0.0189284	139842
209	moderately	1	1	1	1	1	0	1	1	1	NA	1	0	1	0	1	0	0	0	0	1	1	1	1	1	1	1	0	1	0	NA	NA	NA	NA	NA	NA	144596
210	moderately	0	1	1	1	1	0	0	0	1	NA	1	0	1	0	1	0	0	0	0	0	1	0	1	1	1	1	0	1	0	NA	NA	NA	NA	NA	0.00312257	394328
211	inactive	0	1	1	1	1	0	1	NA	0	0	1	1	1	0	1	1	0	0	0	1	1	0	1	1	1	1	0	1	0	0.0277778	0.0777392	0.0638503	0	0	0.00322322	173102
212	inactive	0	1	1	1	0	0	1	1	0	0	1	0	1	0	NA	NA	0	NA	1	1	1	0	1	1	1	1	0	1	0	0.64389	0.842543	0.787285	0	0	NA	15717.5
213	inactive	0	0	0	1	1	0	1	0	1	NA	1	1	1	1	1	1	1	1	1	1	1	0	0	0	1	1	0	1	0	0	0.832029	0.239273	0	0.000630994	0.0113318	336991
214	inactive	0	0	0	1	NA	0	1	1	NA	0	0	0	0	0	0	NA	0	0	0	1	1	0	0	0	1	1	1	0	1	0.256083	0.43279	0.120246	0	0	0.0106104	126154
215	inactive	NA	NA	NA	NA	NA	0	0	0	NA	NA	1	1	NA	1	1	0	0	0	NA	1	1	0	0	0	1	1	1	0	1	0.933445	0.778472	0.999279	0	0	NA	76758.5
216	inactive	NA	NA	NA	NA	1	1	1	1	1	1	1	1	1	1	1	1	1	1	1	1	1	NA	NA	NA	NA	0	1	0	1	NA	NA	NA	NA	NA	NA	24344
217	moderately	0	1	1	1	1	0	1	NA	0	0	0	0	1	1	1	1	0	0	0	0	1	0	1	1	1	1	0	1	0	NA	NA	NA	NA	NA	0	917
218	inactive	1	1	1	1	NA	0	0	0	NA	NA	NA	NA	NA	NA	NA	NA	NA	NA	NA	NA	NA	1	1	1	1	1	0	1	0	0.998953	0.997384	0.999477	0.995814	0.339613	NA	17741.5
219	moderately	NA	NA	NA	NA	NA	NA	NA	NA	0	0	0	0	0	0	1	1	0	0	0	0	1	NA	NA	NA	NA	1	0	1	0	0.97242	0.966239	0.043747	0.043747	0.043747	NA	451910
220	inactive	0	1	1	1	1	0	0	0	0	0	0	0	NA	0	1	1	0	0	0	0	1	0	1	1	1	1	0	1	0	0.449128	0.361437	0.72661	0	0	0.00353046	174189
221	inactive	0	0	0	1	NA	NA	NA	NA	1	NA	1	1	NA	1	0	0	NA	0	1	1	1	0	0	0	1	0	0	0	0	0.830806	0.761733	0.256799	0.293141	0	0.103413	55759
222	inactive	1	1	1	1	1	1	1	1	1	1	1	1	1	1	1	1	0	0	0	1	1	1	1	1	1	1	0	1	0	0.0582634	0.183103	0.0729238	0	0	NA	11373
223	moderately	0	1	1	1	1	0	1	0	0	0	0	0	1	0	1	1	0	0	0	0	1	0	1	1	1	1	0	1	0	NA	NA	NA	NA	NA	0.00313235	119670
224	inactive	0	1	1	1	1	0	1	1	1	NA	1	0	1	0	1	0	0	0	0	0	1	0	1	1	1	1	0	1	0	NA	NA	NA	NA	NA	0.0466756	72942
225	inactive	NA	1	1	1	1	0	0	0	1	1	1	1	NA	0	1	0	1	0	1	NA	0	NA	1	1	1	1	0	1	0	0.752593	0.886818	0.851045	0.546671	0.122952	NA	15526
226	inactive	NA	NA	NA	NA	0	0	0	1	0	0	0	0	NA	1	1	1	0	0	NA	NA	0	NA	NA	NA	NA	1	1	0	1	0.718944	0.510218	0.734558	0.793111	0.00987371	NA	4092
227	moderately	1	1	1	1	1	0	1	0	0	0	0	0	1	0	1	1	0	0	0	1	1	1	1	1	1	1	0	1	0	0.385426	0.0464514	0	0	0	0.00229227	36117.5
228	inactive	NA	NA	NA	NA	1	0	0	0	0	0	1	1	1	1	NA	NA	NA	NA	0	0	0	NA	NA	NA	NA	1	0	1	0	NA	NA	NA	NA	NA	NA	1886.5
229	inactive	1	1	1	1	1	0	1	1	1	1	1	1	NA	0	0	1	1	0	1	1	1	1	1	1	1	1	0	1	0	NA	NA	NA	NA	NA	NA	17803.5
230	inactive	NA	NA	NA	NA	NA	1	1	1	NA	NA	1	1	1	1	1	1	NA	NA	NA	NA	NA	NA	NA	NA	NA	0	0	1	0	NA	NA	NA	NA	NA	NA	35114.5
231	inactive	NA	NA	NA	NA	NA	NA	NA	NA	NA	NA	NA	NA	NA	NA	NA	NA	0	0	NA	1	1	NA	NA	NA	NA	1	0	1	0	0.997939	0.975509	0.96193	0.883972	0.598812	NA	15091.5
232	highly	1	1	1	1	1	0	1	0	0	0	0	0	1	0	1	1	0	0	0	0	1	1	1	1	1	1	0	1	0	0.287013	0.269009	0	0	0	0.00229227	35380.5
233	inactive	1	1	1	1	1	0	1	1	1	NA	1	1	1	0	1	0	0	0	0	1	1	NA	NA	NA	NA	1	0	1	0	0.997813	0.959374	0.716193	0.369548	0.381287	NA	61657.5
234	inactive	NA	NA	NA	NA	NA	NA	NA	NA	0	0	0	0	0	0	1	1	1	1	1	1	1	0	0	0	1	1	0	0	1	0.375825	0.9988	0.994001	0.989502	0	NA	4152
235	inactive	NA	NA	NA	NA	NA	NA	NA	NA	0	0	0	0	NA	1	0	0	NA	NA	NA	NA	NA	NA	NA	NA	NA	1	0	0	0	0.998255	1	0.993019	1	0	NA	39448
236	inactive	1	1	1	1	1	0	0	0	1	NA	1	1	NA	1	1	0	NA	0	1	1	1	1	1	1	1	1	0	1	0	NA	NA	NA	NA	NA	NA	86691.5
237	inactive	0	1	1	1	1	0	1	0	0	0	1	1	1	0	1	1	0	0	0	1	1	0	1	1	1	1	0	1	0	0.627349	0.190327	0.20755	0	0	0.00311285	479174
238	moderately	0	1	1	1	1	0	1	1	1	0	1	1	1	0	1	0	0	0	0	1	1	0	1	1	1	1	0	1	0	0.305801	0.0668398	0.0569697	0	0	0.0424382	7177
239	inactive	0	1	1	1	1	0	1	NA	NA	1	1	1	1	NA	NA	0	0	0	0	1	1	0	1	1	1	1	0	1	0	NA	NA	NA	NA	NA	0.00372788	93612
240	inactive	NA	NA	NA	NA	NA	1	1	1	1	NA	0	0	0	0	NA	0	NA	NA	NA	NA	NA	NA	NA	NA	NA	0	0	1	0	1	0.999344	0.127515	0.0846457	0	NA	760042
241	moderately	1	1	1	1	1	0	NA	1	1	0	0	0	1	0	0	0	NA	NA	NA	NA	NA	NA	NA	NA	NA	1	0	1	0	0.808439	0.417551	0.451074	0.459229	0.421175	NA	431682
242	moderately	1	1	1	1	1	0	1	0	0	0	1	0	1	0	1	1	0	0	0	0	1	1	1	1	1	1	0	1	0	0.466658	0.337961	0	0	0	0.00231348	174133
243	inactive	NA	NA	NA	NA	1	0	1	1	1	NA	0	0	0	0	0	0	NA	NA	NA	NA	NA	0	NA	1	1	1	0	1	0	NA	NA	NA	NA	NA	NA	161098
244	inactive	NA	NA	NA	NA	1	0	NA	1	1	NA	1	1	NA	1	1	0	1	0	1	1	1	NA	NA	0	0	1	0	1	0	0.99793	0.0948617	0	0.386787	0.004329	NA	930006
245	inactive	NA	NA	NA	NA	1	0	1	1	0	0	0	1	NA	1	NA	NA	NA	NA	NA	NA	NA	NA	NA	NA	NA	1	0	1	0	0.444088	0.96146	0.81781	0.964088	0	NA	1348951
246	inactive	NA	NA	NA	NA	1	0	1	0	1	0	0	1	1	1	1	0	0	0	NA	1	1	NA	NA	NA	NA	1	0	1	0	0.269786	0.620289	0.321922	0.134736	0	NA	514618
247	inactive	1	1	1	0	1	0	1	0	1	1	1	1	1	1	1	0	0	0	1	1	NA	1	1	1	0	1	0	1	0	0.401924	0.89522	0.24541	0.166715	0.00116584	NA	374890
248	inactive	NA	NA	NA	NA	1	0	1	1	1	1	1	1	1	0	1	0	1	0	1	1	1	0	1	1	1	1	0	1	0	0.427435	0.994433	0.899404	0.980915	0.00934394	NA	354286
249	inactive	0	0	0	1	1	0	0	0	NA	NA	NA	NA	NA	NA	NA	NA	NA	NA	NA	NA	NA	0	0	0	1	1	0	1	0	0.14142	0.140861	0.14142	0	0	0.0140358	826408
250	moderately	0	1	1	1	0	0	0	NA	1	NA	1	0	1	0	1	0	0	0	0	1	1	0	1	1	1	1	0	1	0	0.110814	0.395995	0.648598	0	0	0.0327737	839177
251	inactive	0	1	1	1	1	0	1	1	1	1	1	1	1	1	1	0	0	0	0	0	1	0	1	1	1	1	0	1	0	0.164201	0	0.100715	0.104371	0	NA	263656
252	inactive	0	1	1	1	NA	0	1	1	0	0	1	0	1	1	1	1	0	0	0	1	1	0	1	1	1	1	0	1	0	0.175511	0.199096	0.330385	0	0	0.00326532	81496.5
253	moderately	0	1	1	1	1	0	1	1	1	1	1	1	1	1	NA	0	NA	NA	NA	NA	NA	0	1	1	1	1	0	1	0	NA	NA	NA	NA	NA	NA	29270.5
254	inactive	NA	NA	NA	NA	1	1	1	1	NA	0	0	0	0	0	0	0	NA	1	1	NA	1	NA	NA	NA	NA	0	1	0	0	NA	NA	NA	NA	NA	NA	8640.5
255	moderately	1	1	1	1	1	0	1	NA	1	NA	1	0	1	0	1	0	0	0	0	0	1	1	1	1	1	1	0	1	0	0.264706	0.327804	0	0	0	0.0246256	637621
256	inactive	0	1	1	1	1	0	1	0	0	0	1	0	1	0	1	1	0	0	0	0	1	0	1	1	1	1	0	1	0	0.143826	0.289793	0.0422912	0	0	0	530796
257	inactive	0	0	0	1	NA	0	1	1	NA	NA	NA	NA	NA	NA	NA	NA	NA	NA	NA	NA	NA	0	0	0	1	0	0	0	0	0.801162	0.992528	0.937318	0	0	0.0110807	5632
258	highly	1	1	1	1	1	0	1	1	0	0	1	0	1	0	1	NA	NA	NA	NA	NA	NA	1	1	1	1	1	0	1	0	0.996972	0	0	0	0	0.00229227	12662.5
259	highly	1	1	1	1	1	0	0	0	0	0	1	0	1	0	1	1	0	0	0	1	1	1	1	1	1	1	0	1	0	0.459184	0.832336	0	0	0	0.00229753	157224
260	moderately	1	1	1	1	1	0	1	0	0	0	0	0	1	0	1	1	0	0	0	1	1	1	1	1	1	1	0	1	0	0.459128	0.547684	0.506642	0	0	0.0249326	154744
261	moderately	1	1	1	1	1	0	1	0	0	0	0	0	1	0	1	1	0	0	0	0	1	1	1	1	1	1	0	1	0	0.33589	0.424545	0.576168	0	0	0.00243754	66277.5
262	moderately	0	1	1	1	1	0	1	1	1	0	1	1	1	0	1	0	0	0	0	0	1	0	1	1	1	1	0	1	0	NA	NA	NA	NA	NA	0.0641083	23269
263	inactive	1	1	1	1	NA	0	0	0	NA	NA	NA	NA	NA	NA	NA	NA	NA	NA	NA	NA	NA	NA	NA	NA	NA	1	0	1	0	1	0.984747	0.915802	0.976815	0.147651	NA	9305.5
264	inactive	NA	NA	NA	NA	NA	NA	NA	NA	0	0	0	0	NA	NA	0	0	NA	NA	NA	NA	NA	NA	NA	NA	NA	0	0	0	0	0.999645	0.998581	0.998581	0.85912	0.931512	NA	55150.5
265	inactive	0	0	0	1	1	1	1	1	1	1	1	1	1	1	NA	NA	0	0	NA	1	1	0	0	0	1	0	1	0	1	0.033328	0.348357	0.230916	0.0198381	0.0196001	0.0103899	19473.5
266	moderately	0	0	1	1	1	0	1	1	1	0	0	0	1	0	1	0	0	0	0	1	1	0	0	1	1	1	1	1	0	NA	NA	NA	NA	NA	0.0171686	46029
267	moderately	1	1	1	1	1	0	1	1	1	0	0	0	1	0	1	0	0	0	0	1	1	0	1	1	1	1	0	1	0	NA	NA	NA	NA	NA	NA	10197
268	inactive	0	1	1	1	1	0	1	0	0	0	0	0	NA	0	1	1	0	0	0	0	1	0	1	1	1	1	0	1	0	NA	NA	NA	NA	NA	0.00367311	37383
269	inactive	NA	NA	NA	NA	1	0	1	1	0	0	0	0	NA	1	NA	1	1	0	1	1	1	NA	NA	NA	NA	1	1	0	0	0.949057	0.0790213	0.233454	0.278981	0	NA	41902
270	inactive	NA	NA	NA	NA	1	0	1	1	1	1	1	0	NA	0	1	0	0	0	0	0	1	1	1	1	1	1	0	1	0	NA	NA	NA	NA	NA	NA	67634
271	inactive	NA	NA	NA	NA	1	1	1	1	NA	0	0	0	1	NA	NA	1	0	0	NA	1	1	NA	NA	NA	NA	1	1	0	1	0.999363	0.927502	0.293499	0	0	NA	117373
272	inactive	1	1	1	1	1	0	1	1	1	0	1	1	1	0	1	0	NA	NA	NA	NA	NA	1	1	1	1	1	0	1	0	0.712701	0.130948	0.626118	0	0	0.0258633	332763
273	inactive	0	1	1	1	1	0	1	1	1	0	NA	1	1	0	NA	0	NA	1	1	1	1	0	1	1	1	1	0	1	0	0.436667	0.750769	0.217455	0	0	0.0465452	33724.5
274	inactive	NA	NA	NA	NA	1	0	1	1	0	0	0	0	NA	NA	NA	NA	NA	NA	0	0	0	NA	NA	NA	NA	1	0	1	0	0.524525	0.958226	0	0.609247	0.000938747	NA	26154.5
275	inactive	1	1	1	1	1	0	1	1	1	1	1	1	1	1	1	1	1	1	1	NA	1	1	1	1	1	1	0	1	0	0.0530598	0.0404433	0.0525881	0.0517628	0	NA	36349.5
276	inactive	NA	1	1	1	1	0	1	1	NA	0	0	0	NA	0	1	1	0	0	0	1	1	NA	NA	NA	NA	1	0	1	0	0.632872	0.248779	0.673317	0.225841	0.227334	NA	849901
277	inactive	0	1	1	1	1	0	0	0	0	0	0	0	1	0	1	1	NA	NA	NA	NA	NA	0	1	1	1	1	0	1	0	0.424131	0.440815	0.558307	0	0	0.00316206	843606
278	inactive	0	1	1	1	1	0	1	1	1	NA	1	0	1	0	1	0	0	0	0	1	1	0	1	1	1	1	0	1	0	0.560793	0.585074	0.165506	0	0	NA	684386
279	inactive	1	1	1	1	1	1	1	1	1	0	1	1	1	1	1	0	0	0	NA	0	1	0	1	1	1	1	0	1	0	NA	NA	NA	NA	NA	NA	36786.5
280	inactive	1	0	0	1	1	0	1	1	1	NA	1	0	1	0	1	0	0	0	0	1	1	0	0	0	1	0	1	0	1	0.283559	0.317504	0.445911	0	0	0.0577327	406614
281	moderately	1	1	1	1	1	0	1	1	1	0	1	0	1	0	1	0	0	0	0	1	1	1	1	1	1	1	0	1	0	0.0418589	0.408508	0	0	0	0.0427434	585480
282	inactive	NA	NA	NA	NA	NA	NA	NA	NA	0	0	0	0	0	NA	NA	0	0	0	1	1	1	NA	NA	NA	NA	0	0	0	1	0.709639	0.999409	0.893554	0.496747	0.229746	NA	2562
283	inactive	0	1	1	1	1	1	1	1	1	0	1	0	1	0	1	0	0	0	0	0	1	0	1	1	1	1	0	1	0	0.310688	0.216357	0.0584881	0	0	0.0386668	22470.5
284	moderately	0	1	1	1	1	0	0	0	1	1	1	0	1	1	NA	NA	0	0	0	0	1	0	1	1	1	1	0	1	0	NA	NA	NA	NA	NA	0	110625
285	inactive	0	0	0	1	1	1	1	NA	NA	NA	0	0	0	0	0	0	NA	NA	NA	NA	NA	0	0	0	1	1	1	0	1	0.995626	0.395101	0.846625	0.142586	0.141857	0.010499	50205
286	moderately	0	1	1	1	1	0	0	0	NA	NA	1	1	1	1	1	1	0	0	0	1	1	0	1	1	1	1	0	1	0	0.931294	0.683248	0.0738517	0.197446	0	0.00336418	134216
287	inactive	NA	NA	NA	NA	NA	NA	NA	NA	NA	NA	NA	NA	NA	NA	NA	NA	NA	NA	NA	NA	NA	NA	NA	NA	NA	0	0	0	0	1	0.997085	0	0	0	NA	21386.5
288	inactive	0	1	1	1	NA	0	1	1	1	0	0	NA	1	NA	NA	NA	0	0	0	0	1	0	1	1	1	1	0	1	0	0.26437	0.18233	0.545284	0	0	0	5299.5
289	inactive	NA	NA	NA	NA	1	0	0	0	1	NA	1	1	1	1	1	0	0	0	1	1	1	NA	NA	NA	NA	0	1	0	1	0.124819	0.874216	0	0.000804246	0.000804246	NA	373942
290	moderately	1	1	1	1	1	0	1	1	1	0	1	1	1	0	1	0	0	0	0	0	1	0	1	1	1	1	0	1	0	NA	NA	NA	NA	NA	NA	807125
291	moderately	NA	NA	NA	NA	1	0	0	0	1	1	1	1	NA	0	0	0	NA	NA	NA	NA	NA	NA	NA	NA	NA	1	0	1	0	NA	NA	NA	NA	NA	NA	797460
292	moderately	0	1	1	1	1	0	1	1	1	NA	1	1	1	1	1	0	0	0	0	1	1	0	1	1	1	1	0	1	0	0.415544	0.997832	0.295247	0.000154823	0	0.0534157	388275
293	inactive	0	1	1	1	1	0	0	0	1	NA	1	0	1	0	1	0	NA	NA	NA	NA	NA	0	1	1	1	1	0	1	0	0.142353	0.554066	0.112365	0	0	0	108710
294	inactive	0	1	1	1	1	0	1	0	0	0	1	1	1	0	1	1	0	0	0	1	1	0	1	1	1	1	0	1	0	0.370141	0.767286	0.680083	0	0	NA	416115
295	inactive	1	NA	0	0	1	0	1	0	1	NA	1	0	1	0	1	0	1	1	1	1	1	1	NA	0	0	0	1	0	1	NA	NA	NA	NA	NA	0	738750
296	inactive	1	1	1	1	1	1	1	1	1	1	1	1	1	1	1	1	1	1	1	1	1	1	1	1	1	1	0	1	0	NA	NA	NA	NA	NA	NA	162736
297	inactive	NA	NA	0	0	NA	NA	NA	NA	0	0	0	0	0	0	NA	1	0	NA	1	1	1	NA	NA	0	0	1	0	1	0	0.577629	0.999165	0.99374	0.994992	0	0	98004
298	inactive	1	1	1	1	1	1	1	1	1	1	1	1	1	1	1	1	1	1	1	1	1	1	1	1	1	1	0	1	0	0.0823701	0.32948	0.361588	0.203094	0.0877992	0.0234046	20294.5
299	moderately	0	1	1	1	1	0	0	0	1	1	1	1	1	0	1	0	0	0	0	1	1	0	1	1	1	1	0	1	0	0.546283	0	0	0	0	0	15663
300	moderately	0	0	0	1	1	0	1	1	1	0	0	0	1	0	1	0	0	0	0	1	1	1	1	1	1	1	0	1	0	NA	NA	NA	NA	NA	0.0345918	35755
301	inactive	0	1	1	1	1	0	0	0	0	0	1	1	1	1	1	1	0	0	0	1	1	0	1	1	1	1	0	1	0	0.52189	0.737948	0.388494	0	0	0.00311285	90091.5
302	inactive	1	1	1	1	1	0	1	1	1	0	NA	1	1	1	1	1	1	1	1	1	1	1	1	1	1	1	0	1	0	0.35115	0.254779	0	0	0	NA	180060
303	inactive	0	1	1	1	1	0	1	1	1	NA	1	1	1	0	1	0	0	0	0	0	1	NA	NA	NA	NA	1	0	1	0	0.488877	0.38352	0.370173	0.0444919	0.038619	NA	7005.5
304	highly	1	1	1	1	1	0	1	1	0	0	1	0	1	0	1	1	0	0	0	1	1	1	1	1	1	1	0	1	0	NA	NA	NA	NA	NA	0.00229227	267324
305	moderately	1	1	1	1	1	0	0	0	NA	NA	1	0	1	0	1	1	0	0	0	1	1	1	1	1	1	1	0	1	0	0.631251	0.617098	0	0	0	0.00229753	77332.5
306	inactive	0	1	1	1	1	0	1	1	1	0	1	1	1	1	NA	0	1	1	1	1	1	0	1	1	1	1	0	1	0	0.317393	0.140849	0.289553	0	0	0.0652072	70774
307	inactive	1	1	1	1	1	1	1	1	1	0	1	0	1	0	1	1	0	0	NA	1	1	1	1	1	1	1	0	1	0	NA	NA	NA	NA	NA	NA	8576
308	inactive	NA	NA	NA	NA	1	0	1	NA	NA	1	1	1	1	1	0	NA	0	0	1	NA	0	NA	NA	NA	NA	0	1	0	1	0.230481	0.969485	0.508012	0	0	NA	20969.5
309	inactive	0	1	1	1	1	1	1	1	1	0	0	0	1	0	1	0	0	0	0	0	1	0	1	1	1	1	0	1	0	NA	NA	NA	NA	NA	NA	95800
310	highly	1	1	1	1	1	0	1	1	0	0	1	0	1	0	1	1	0	0	0	1	1	1	1	1	1	1	0	1	0	0.519014	0.121723	0	0	0	0.00229753	42166
311	inactive	0	1	1	1	1	0	0	0	0	0	0	0	1	0	1	1	0	0	0	1	1	0	1	1	1	1	0	1	0	0.0724307	0.602596	0.577692	0	0	0.00314219	12538
312	moderately	0	1	1	1	1	0	1	1	1	NA	1	0	1	0	1	0	0	0	0	0	1	0	1	1	1	1	0	1	0	0.20489	0.00892379	0.00731751	0	0	NA	21720.5
313	moderately	1	1	1	1	1	0	1	1	1	0	1	0	1	0	1	0	0	0	0	1	1	1	1	1	1	1	0	1	0	0.554151	0.0784623	0	0	0	0.0478533	55177
314	moderately	1	1	1	1	1	0	1	0	0	0	1	1	1	0	1	1	0	0	0	1	1	1	1	1	1	1	0	1	0	0.332244	0.0753391	0	0	0	0.00229227	23230.5
315	moderately	0	1	1	1	1	0	0	0	0	0	0	0	1	0	1	1	0	0	0	0	1	0	1	1	1	1	0	1	0	NA	NA	NA	NA	NA	NA	108096
316	inactive	1	NA	0	0	NA	NA	NA	NA	NA	NA	NA	NA	NA	NA	NA	NA	0	0	1	1	NA	1	NA	0	0	1	0	1	0	0.99708	0.710949	0.762044	0.984672	0	NA	138554
317	inactive	0	1	1	1	1	0	0	0	0	0	0	0	1	0	1	1	0	0	0	0	1	0	1	1	1	1	0	1	0	0.77287	0.559478	0.804348	0	0	0.00312257	283832
318	inactive	0	1	1	1	1	0	0	1	1	NA	1	0	1	0	1	0	0	0	0	1	1	0	1	1	1	1	0	1	0	0.380397	0.420961	0.20665	0	0	0.056851	141183
319	inactive	NA	NA	NA	NA	1	0	0	0	1	1	NA	1	1	1	NA	0	1	1	1	NA	0	NA	NA	NA	NA	1	1	0	0	NA	NA	NA	NA	NA	NA	42390
320	moderately	0	1	1	1	1	0	1	1	1	0	0	0	1	0	1	0	0	0	0	1	1	0	1	1	1	1	0	1	0	NA	NA	NA	NA	NA	0.0760303	16604
321	inactive	NA	NA	NA	NA	1	0	NA	NA	0	0	1	1	1	0	1	1	0	0	0	0	1	NA	NA	NA	NA	1	0	1	0	NA	NA	NA	NA	NA	NA	56059.5
322	moderately	1	1	1	1	1	0	1	1	0	0	NA	1	1	0	1	1	0	0	0	1	1	1	1	1	1	1	0	1	0	0.402313	0.0914277	0.344003	0	0.0275709	0.00230814	28601
323	inactive	0	1	1	1	1	0	1	1	1	0	1	1	1	0	1	0	0	0	0	1	1	NA	NA	NA	NA	1	0	1	0	NA	NA	NA	NA	NA	NA	108298
324	moderately	0	1	1	1	1	0	1	1	1	0	1	1	1	0	1	0	0	0	0	0	1	NA	NA	NA	NA	1	0	1	0	NA	NA	NA	NA	NA	NA	87245
325	inactive	0	1	1	1	1	0	1	1	1	NA	1	1	NA	0	0	0	0	0	0	1	1	0	1	1	1	1	0	1	0	0.183433	0.421738	0.202427	0	0	0.00328678	244397
326	inactive	1	1	1	1	1	0	1	1	1	0	0	0	1	0	1	0	0	0	0	1	1	NA	NA	NA	NA	1	0	1	0	0.285942	0.267551	0.367286	0	0	NA	397096
327	inactive	0	1	1	1	1	0	1	1	1	0	1	1	1	0	1	0	0	0	0	0	1	0	1	1	1	1	0	1	0	0.592714	0.990159	0.506561	0.00155387	0.00155387	NA	131040
328	inactive	1	1	1	1	1	0	0	0	0	0	1	0	1	1	1	1	0	0	0	0	1	1	1	1	1	1	0	1	0	0.374026	0.305689	0.289434	0.00033173	0.00033173	NA	48576
329	moderately	1	1	1	1	1	0	1	1	1	0	1	0	1	1	1	0	NA	NA	NA	NA	NA	1	1	1	1	1	0	1	0	0.162486	0.000809192	0.274316	0	0	0.0426352	176448
330	inactive	NA	NA	NA	NA	NA	NA	NA	NA	NA	NA	NA	NA	NA	NA	NA	NA	NA	NA	NA	NA	NA	NA	NA	NA	NA	1	0	1	0	1	1	0.926901	0.0204678	0.0204678	NA	1067124
331	inactive	NA	NA	NA	NA	NA	NA	NA	NA	0	0	0	0	0	0	1	1	NA	1	1	1	1	NA	NA	NA	NA	0	0	0	0	0.951732	0.987662	0.924094	0.97483	0.640904	NA	197694
332	inactive	0	1	1	1	1	0	1	0	0	0	0	0	0	1	1	1	0	0	0	0	1	0	1	1	1	1	0	1	0	0.414787	0.280284	0.475838	0	0	0	79887.5
333	moderately	1	1	1	1	1	0	0	0	0	0	1	0	1	0	NA	1	NA	NA	NA	NA	NA	1	1	1	1	1	0	1	0	0.935923	0.513616	0	0	0	0	114056
334	moderately	1	1	1	1	1	0	1	1	1	0	0	0	0	0	NA	0	0	0	0	0	1	1	NA	0	0	1	0	1	0	0.671808	0.224274	0	0	0	0.0330699	192871
335	moderately	1	1	1	1	1	0	1	1	1	0	1	0	1	0	1	0	0	0	0	1	1	1	1	1	1	1	0	1	0	0.851281	0.326177	0	0	0	0.0498808	14755.5
336	inactive	0	1	1	1	NA	0	NA	1	1	0	1	0	1	1	1	0	0	0	NA	1	1	0	1	1	1	1	0	1	0	0.0633673	0.0633673	0	0.000154178	0.000154178	NA	729902
337	inactive	NA	NA	NA	NA	0	0	1	1	1	0	0	NA	0	0	0	0	0	0	NA	NA	1	NA	NA	NA	NA	0	1	0	1	0.441547	0.920442	0.982983	0.0625414	0.0620994	NA	1053498
338	inactive	NA	NA	NA	NA	NA	NA	NA	NA	NA	NA	NA	NA	NA	NA	NA	NA	1	0	1	1	NA	0	1	1	1	1	0	1	0	0.999158	0.999579	0.996632	0.644285	0.614397	NA	388110
339	inactive	0	0	0	1	1	0	1	1	1	0	0	1	1	1	NA	0	1	0	1	1	1	0	0	0	1	1	1	0	1	0.549195	0.94989	0.555962	0.673738	0	0.0849317	189658
340	inactive	NA	NA	NA	NA	1	0	0	0	NA	0	0	NA	NA	1	NA	NA	1	0	1	1	1	NA	NA	NA	NA	1	0	1	0	0.662917	0.997917	0.727292	0.747292	0	NA	1.71338e+06
341	highly	1	1	1	1	1	0	1	0	0	0	0	0	NA	0	1	1	0	0	0	1	1	1	1	1	1	1	0	1	0	0.528581	0.00964187	0	0	0	0.00230282	516080
342	inactive	NA	1	1	1	1	0	1	1	1	1	1	1	1	1	1	0	1	0	1	1	1	0	1	1	1	1	0	1	0	0.100181	0.549487	0.0546168	0	0	0.061753	40147.5
343	inactive	0	0	0	1	1	NA	1	1	1	0	0	NA	1	1	NA	0	NA	0	1	1	1	0	0	0	1	1	1	0	0	0.123513	0.830924	0.422324	0.00146386	0.00219579	NA	126652
344	moderately	1	1	1	1	1	0	0	0	0	0	1	0	1	0	1	1	0	0	0	0	1	1	1	1	1	1	0	1	0	0.560034	0.313946	0	0	0	0.00229753	103409
345	highly	1	1	1	1	1	0	0	0	0	0	1	0	1	0	1	1	0	0	0	1	1	1	1	1	1	1	0	1	0	0.629791	0.309233	0.000696864	0.000696864	0.00087108	0.00229753	171744
346	moderately	1	1	1	1	1	0	1	1	1	0	NA	1	1	0	1	0	0	0	0	0	1	1	1	1	1	1	0	1	0	0.402261	0.660522	0.800174	0	0	0.0428246	34884.5
347	highly	1	1	1	1	1	0	1	1	1	0	1	0	1	0	NA	0	NA	NA	NA	NA	NA	NA	NA	NA	NA	1	0	1	0	0.08964	0.226304	0	0.000551065	0.000551065	NA	45898
348	highly	NA	NA	NA	NA	NA	NA	NA	NA	0	0	0	0	0	0	1	0	0	0	0	1	1	NA	NA	NA	NA	1	0	1	0	0.613068	0.999745	0.600051	0.607198	0.583716	NA	32542
349	inactive	0	NA	0	0	NA	NA	NA	NA	NA	NA	1	1	1	1	1	0	0	0	0	0	1	0	NA	0	0	1	0	1	0	0.213224	0	0.375514	0	0	0	38800
350	inactive	1	1	1	1	1	0	1	0	1	1	1	1	1	1	NA	0	1	0	1	1	1	1	1	1	1	1	0	1	0	0.844203	0.824693	0.462096	0.0356745	0.000696767	NA	9367.5
351	moderately	0	1	1	1	1	0	1	0	NA	NA	NA	NA	1	NA	NA	NA	NA	NA	NA	NA	NA	0	1	1	1	1	0	1	0	0.141565	0.0200461	0.333156	0	0	0.00378431	23886
352	highly	1	1	1	1	1	0	1	1	1	0	0	0	1	0	1	0	0	0	0	0	1	1	1	1	1	1	0	1	0	0.474752	0.0739274	0	0	0	0.0306136	277920
353	moderately	1	1	1	1	1	0	1	0	0	0	0	0	1	0	1	1	0	0	0	1	1	1	1	1	1	1	0	1	0	0.454835	0.158371	0	0	0	0.00229227	308836
354	inactive	0	0	1	1	1	1	0	NA	0	0	0	0	0	0	0	1	NA	1	1	1	1	0	0	1	1	0	1	1	0	0.703024	0.136895	0	0	0	0.0279627	89859
355	highly	1	1	1	1	1	0	1	1	0	0	0	0	1	0	1	1	0	0	0	0	1	1	1	1	1	1	0	1	0	0.504791	0.147474	0	0	0	0.00230282	156244
356	highly	1	1	1	1	1	0	1	1	NA	1	1	0	1	NA	NA	NA	0	0	0	0	1	1	1	1	1	1	0	1	0	0.149097	0.155236	0.000350816	0.000350816	0.000350816	NA	323478
357	moderately	0	0	0	1	1	0	1	0	0	0	1	0	1	0	1	1	0	0	0	1	1	0	0	0	1	1	0	1	0	0.994852	0.181316	0	0	0	0.0110807	50206.5
358	moderately	0	0	0	1	1	0	0	0	1	NA	1	0	1	0	1	0	0	0	0	0	1	0	0	0	1	0	1	1	0	0.88358	0.373531	0	0	0	0.0110807	92114
359	inactive	1	1	1	1	1	0	1	0	0	0	0	0	1	1	1	1	0	0	0	0	1	1	1	1	1	1	0	1	0	0.574653	0.454072	0.581755	0.000157828	0.000157828	NA	48614
360	moderately	NA	NA	NA	NA	1	0	0	0	NA	0	0	0	0	0	0	0	NA	NA	NA	NA	NA	NA	NA	NA	NA	1	0	1	0	NA	NA	NA	NA	NA	NA	208630
361	inactive	NA	NA	NA	NA	1	0	0	NA	1	NA	1	1	NA	0	0	0	0	0	0	1	1	NA	NA	NA	NA	1	0	1	0	NA	NA	NA	NA	NA	NA	16968.5
362	moderately	1	1	1	1	1	0	1	0	0	0	0	0	NA	0	1	1	0	0	0	1	1	1	1	1	1	1	0	1	0	NA	NA	NA	NA	NA	0.0246256	3824.5
363	inactive	1	1	1	1	1	0	1	1	1	0	1	1	1	0	1	0	0	0	0	1	1	1	1	1	1	1	0	1	0	0.287921	0.291565	0.372961	0.439431	0	0.0659449	271027
364	inactive	1	1	1	1	NA	0	1	1	0	0	0	0	0	NA	1	1	0	0	NA	1	1	1	1	1	1	1	0	1	0	0.7912	0.838991	0.476579	0.243884	0	NA	40097
365	moderately	NA	NA	NA	NA	1	0	1	1	1	0	0	0	1	0	1	0	0	0	0	1	1	0	1	1	1	1	0	1	0	0.402934	0.498193	0.258133	0.0127578	0.0127578	NA	9698.5
366	inactive	0	1	1	1	1	0	1	0	0	0	0	0	1	0	1	1	0	0	0	0	1	0	1	1	1	1	0	1	0	0.0626358	0.0537654	0.0380159	0.0143012	0.00905141	0.00313235	184950
367	inactive	0	1	1	1	1	0	1	1	1	0	0	0	1	0	1	0	0	0	0	0	1	NA	NA	NA	NA	1	0	1	0	0.998768	0.0158395	0.662091	0	0	NA	29614
368	inactive	NA	NA	NA	NA	0	0	0	NA	0	0	0	0	1	0	1	1	0	0	0	0	1	NA	NA	NA	NA	1	0	1	0	0.99612	0.749723	0	0.000831486	0.000554324	NA	12191.5
369	highly	1	1	1	1	1	0	1	1	1	0	1	0	1	0	1	0	0	0	0	0	1	1	1	1	1	1	0	1	0	NA	NA	NA	NA	NA	0.0284127	110430
370	inactive	1	1	1	1	NA	0	0	0	NA	NA	NA	NA	NA	NA	NA	NA	NA	NA	NA	NA	NA	1	1	1	1	1	0	1	0	0.999471	1	0.967708	0.348332	0	0.00270088	113646
371	inactive	NA	NA	NA	NA	NA	0	0	0	NA	NA	NA	NA	NA	NA	NA	NA	NA	NA	NA	NA	NA	NA	NA	NA	NA	0	0	0	0	NA	NA	NA	NA	NA	NA	290443
372	moderately	1	1	1	1	1	0	0	0	0	0	1	0	1	0	1	1	0	0	0	1	1	1	1	1	1	1	0	1	0	0.275484	0.318657	0	0	0	0	978410
373	inactive	1	1	1	1	1	0	0	0	0	0	0	0	1	0	1	1	0	0	0	1	1	1	1	1	1	1	0	1	0	0.35541	0.208955	0	0.000559701	0.000559701	0.0324916	605837
374	inactive	0	1	1	1	1	0	0	0	1	1	1	0	1	NA	NA	0	0	0	0	1	1	0	1	1	1	1	0	1	0	0.73751	0.567519	0.108656	0	0	0	38481
375	inactive	0	1	1	1	1	0	0	0	0	0	1	0	1	0	1	1	0	0	0	1	1	0	1	1	1	1	0	1	0	0.234605	0.649755	0.0946466	0	0	0.00314219	182918
376	moderately	0	1	1	1	1	0	1	1	1	0	1	1	1	0	1	0	0	0	0	1	1	0	1	1	1	1	0	1	0	0.458703	0.243003	0.311945	0	0	0.0679541	78375
377	inactive	NA	NA	NA	NA	NA	NA	NA	NA	0	0	0	0	0	0	NA	0	1	0	1	1	1	NA	NA	NA	NA	0	0	0	0	1	0.276029	0.599274	0	0.0108959	NA	90652.5
378	inactive	NA	NA	NA	NA	NA	NA	NA	NA	1	0	0	1	NA	NA	0	0	0	0	NA	1	1	0	1	1	1	1	0	1	0	0.896104	0.998657	0.572324	0.163457	0.00179131	NA	154200
379	inactive	NA	NA	NA	NA	NA	NA	NA	NA	NA	0	0	0	1	1	1	0	0	0	NA	1	1	NA	NA	NA	NA	1	0	1	0	NA	NA	NA	NA	NA	NA	46222
380	moderately	0	1	1	1	1	0	1	1	1	0	0	0	1	0	1	0	0	0	0	1	1	0	1	1	1	1	0	1	0	NA	NA	NA	NA	NA	0.0586922	79299
381	moderately	0	1	1	1	1	0	0	0	0	0	0	0	1	0	1	1	0	0	0	0	1	0	1	1	1	1	0	1	0	0.3693	0.00487896	0.428598	0.00337774	0.00243948	NA	11643
382	inactive	1	1	1	1	1	0	0	NA	0	0	0	1	NA	0	0	0	NA	NA	NA	NA	NA	1	1	1	1	1	0	1	0	0.30711	0.996067	0.832073	0.270197	0.00181543	NA	255098
383	inactive	0	1	1	1	1	0	1	1	1	0	0	0	1	1	1	0	0	0	0	1	1	0	1	1	1	1	0	1	0	0.49457	0.181391	0	0	0	NA	737410
384	moderately	0	1	1	1	1	0	1	0	0	0	0	0	1	0	1	1	0	0	0	1	1	0	1	1	1	1	0	1	0	0.266738	0.33458	0	0	0	0.00316206	275639
385	inactive	1	1	1	NA	NA	NA	NA	NA	NA	NA	NA	NA	NA	NA	NA	NA	0	0	0	0	1	NA	NA	NA	NA	1	0	1	0	0.99748	0.99937	0.982677	0.848819	0.594646	NA	40551.5
386	moderately	1	1	1	1	1	0	1	0	0	0	0	0	1	0	1	1	0	0	0	1	1	1	1	1	1	1	0	1	0	0.367347	0.224314	0.321605	0	0	NA	201100
387	inactive	NA	NA	NA	NA	1	1	1	1	1	1	1	1	1	1	1	1	NA	1	1	NA	1	NA	NA	NA	NA	0	0	0	0	NA	NA	NA	NA	NA	NA	9967
388	inactive	0	1	1	1	1	0	1	1	1	NA	1	0	1	0	1	0	0	0	0	0	1	0	1	1	1	1	0	1	0	NA	NA	NA	NA	NA	0.0304893	83391.5
389	moderately	NA	NA	NA	NA	NA	NA	NA	NA	0	0	0	0	0	NA	1	1	NA	NA	NA	NA	NA	NA	NA	NA	NA	1	0	1	0	NA	NA	NA	NA	NA	NA	144934
390	inactive	NA	NA	NA	NA	1	0	1	1	1	NA	1	0	1	0	1	0	0	0	0	0	1	0	1	1	1	1	0	1	0	0.147387	0.211184	0.460031	0.0682168	0.067256	NA	90046
391	inactive	NA	NA	NA	NA	1	0	1	1	0	0	0	0	0	1	0	0	0	NA	1	0	0	NA	NA	NA	NA	0	1	0	0	0.818118	0.771775	0.847229	0.0891942	0.00116442	NA	6884.5
392	highly	1	1	1	1	1	0	1	1	1	0	0	0	0	0	0	0	0	0	0	1	1	1	1	1	1	1	0	1	0	0.634053	0.910062	0	0	0	0.0380337	18367
393	moderately	1	1	1	1	1	0	1	1	1	0	1	0	1	0	1	0	0	0	0	0	1	1	1	1	1	1	0	1	0	0.562553	0.322526	0	0	0	0.0432831	69745.5
394	inactive	0	1	1	1	1	0	1	0	1	1	1	0	1	0	1	0	0	0	0	1	1	0	1	1	1	1	0	1	0	0.78848	0.393492	0.576585	0	0	0.00321286	37847
395	moderately	0	0	1	1	NA	0	1	1	0	0	0	0	NA	0	1	1	0	0	0	1	1	0	0	1	1	0	1	1	0	0.606422	0.0692215	0	0	0	0.00545707	29786.5
396	inactive	NA	NA	NA	NA	1	0	1	1	1	1	1	1	1	1	1	1	1	0	1	1	1	NA	NA	NA	NA	0	0	1	0	0.251515	0.74697	0.258264	0.319972	0	NA	176168
397	inactive	0	1	1	1	1	0	0	0	1	NA	1	0	1	1	NA	0	0	0	0	0	1	0	1	1	1	1	0	1	0	0.243785	0.517723	0.251804	0.0349639	0.0336808	0	5403
398	inactive	1	1	1	1	1	0	0	0	0	0	NA	1	1	0	1	1	NA	NA	NA	NA	NA	1	1	1	1	1	0	1	0	0.507047	0.701846	0	0	0	0.00229227	93402.5
399	moderately	0	1	1	1	1	0	1	0	0	0	0	0	1	0	1	1	0	0	0	1	1	0	1	1	1	1	0	1	0	0.391789	0.541334	0.117778	0.00055731	0.00055731	0	96342.5
400	moderately	1	1	1	1	1	0	1	1	1	0	1	0	1	0	1	0	0	0	0	1	1	1	1	1	1	1	0	1	0	0.359137	0.112348	0	0	0	0.0303661	50053.5
401	moderately	0	1	1	1	1	0	1	1	1	0	0	0	1	0	1	0	0	0	0	0	1	0	1	1	1	1	0	1	0	0.171038	0.0630614	0.0713259	0	0	0.0298391	64155.5
402	inactive	1	1	NA	1	1	0	1	1	1	1	1	1	NA	1	1	1	NA	NA	1	1	1	1	1	1	1	1	1	1	0	0.139828	0.556604	0.437792	0.244256	0.150943	NA	65898
403	moderately	0	1	1	1	1	0	1	1	1	0	1	1	1	0	1	0	0	0	0	1	1	0	1	1	1	1	0	1	0	1	0.557843	0.826732	0	0	0.0401869	450379
404	inactive	NA	NA	NA	NA	NA	NA	NA	NA	NA	NA	NA	NA	NA	NA	NA	NA	0	NA	1	1	1	0	NA	1	1	0	0	1	0	1	1	0.450562	0.257865	0.00617978	NA	509440
405	moderately	1	1	1	1	1	0	1	1	1	0	1	0	1	0	1	0	0	0	0	1	1	1	1	1	1	1	0	1	0	0.550422	0.231029	0	0	0	0.0353443	499899
406	moderately	NA	NA	NA	NA	1	0	1	0	0	0	0	0	NA	0	1	1	0	0	0	0	1	NA	NA	NA	NA	0	0	1	0	0.215123	0.144002	0	0	0	NA	58849
407	inactive	0	1	1	1	1	0	1	1	1	NA	1	1	1	0	1	0	0	0	0	1	1	0	1	1	1	1	0	1	0	0.453765	0.0695271	0.0695271	0	0	0.0439551	20280.5
408	inactive	1	1	1	1	1	0	1	1	1	0	0	0	1	0	1	0	0	0	0	1	1	0	1	1	1	1	0	1	0	0.621018	0.382098	0.614958	0	0	NA	33341.5
409	inactive	NA	NA	NA	NA	1	0	1	1	1	0	0	0	1	0	1	0	0	0	0	1	1	0	1	1	1	1	0	1	0	0.544173	0.321241	0.36203	0	0	NA	9231.5
410	inactive	0	1	1	1	1	0	1	1	1	0	NA	1	1	0	0	0	0	0	0	0	1	0	1	1	1	1	0	1	0	0.285191	0.569735	0.361285	0	0	0.0343279	414928
411	inactive	NA	NA	NA	NA	0	0	1	1	0	0	0	0	1	0	1	1	0	0	0	1	1	NA	NA	NA	NA	1	0	1	0	NA	NA	NA	NA	NA	NA	228486
412	moderately	0	1	1	1	1	0	0	0	0	0	0	0	1	1	1	1	0	0	0	1	1	0	1	1	1	1	0	1	0	0.411093	0.624079	0.186232	0.00345709	0.000150308	0.00312257	277392
413	moderately	1	1	1	1	1	0	1	1	1	NA	1	1	1	0	1	NA	0	0	0	1	1	1	1	1	1	1	0	1	0	0.388704	0.376246	0.00747508	0	0	0.00230282	59235.5
414	inactive	0	1	1	1	NA	0	NA	NA	0	0	1	0	1	0	1	NA	0	NA	1	1	1	0	1	1	1	1	0	1	0	NA	NA	NA	NA	NA	0.00374183	117944
415	inactive	0	1	1	1	1	0	1	1	1	0	0	0	1	1	1	0	0	0	0	1	1	0	1	1	1	1	0	1	0	NA	NA	NA	NA	NA	0.0587753	1225725
416	highly	1	1	1	1	1	0	0	0	1	0	0	0	0	0	0	0	0	0	0	0	1	1	1	1	1	1	0	1	0	0.113364	0.0342047	0	0	0	0.00230282	1.02194e+06
417	moderately	0	1	1	1	1	0	NA	1	1	NA	1	1	NA	1	1	0	0	0	NA	1	1	0	1	1	1	1	0	1	0	0.353298	0.438117	0	0	0	NA	784060
418	inactive	0	1	1	1	1	0	1	1	1	0	1	1	1	1	1	0	0	0	0	1	1	0	1	1	1	1	0	1	0	0.264909	0.0390772	0.338041	0	0.000156937	NA	466756
419	moderately	1	1	1	1	1	0	1	1	1	0	0	0	0	0	0	0	0	0	0	1	1	1	1	1	1	1	0	1	0	NA	NA	NA	NA	NA	0.0479365	51337
420	inactive	0	1	1	1	1	0	0	0	0	0	0	0	NA	0	1	1	0	0	0	1	1	0	1	1	1	1	0	1	0	0.218584	0.341062	0.447965	0	0	0.00325469	312194
421	highly	0	1	1	1	1	0	0	0	0	0	0	0	NA	1	1	1	0	0	NA	1	1	0	1	1	1	1	0	1	0	NA	NA	NA	NA	NA	0.00353046	238924
422	moderately	1	1	1	1	1	0	1	0	NA	0	0	0	1	0	1	1	0	0	0	0	1	1	1	1	1	1	0	1	0	NA	NA	NA	NA	NA	0	228816
423	inactive	0	1	1	1	1	0	0	1	1	0	1	1	1	0	1	0	0	0	0	1	1	0	1	1	1	1	0	1	0	NA	NA	NA	NA	NA	NA	228816
424	inactive	1	0	NA	1	1	0	1	1	1	NA	1	0	1	0	1	0	0	0	0	1	1	1	0	0	1	0	1	0	0	NA	NA	NA	NA	NA	NA	28972.5
425	moderately	1	1	1	1	1	0	1	1	1	NA	1	0	1	0	1	0	0	0	0	0	1	1	1	1	1	1	0	1	0	0.674583	0.196739	0	0	0	0.032898	62003
426	inactive	1	1	1	1	1	0	1	NA	1	1	1	1	1	1	1	0	NA	0	1	1	1	1	1	1	1	1	0	1	0	0.458968	0.754836	0.52375	0.617718	0	NA	209842
427	highly	1	1	1	1	1	0	1	1	1	0	1	0	1	0	1	0	0	0	0	1	1	1	1	1	1	1	0	1	0	NA	NA	NA	NA	NA	0.0188258	2760
428	inactive	NA	NA	NA	NA	1	1	1	1	NA	NA	NA	NA	NA	NA	NA	NA	NA	NA	NA	NA	NA	NA	NA	NA	NA	0	0	0	0	NA	NA	NA	NA	NA	NA	19896
429	inactive	NA	NA	NA	NA	0	0	0	1	0	0	1	1	1	0	1	1	0	0	0	1	1	NA	NA	NA	NA	1	0	1	0	NA	NA	NA	NA	NA	NA	53320.5
430	inactive	NA	NA	NA	NA	1	0	0	0	NA	NA	NA	NA	NA	NA	NA	NA	NA	NA	NA	NA	NA	NA	NA	NA	NA	0	0	0	0	NA	NA	NA	NA	NA	NA	45071
431	moderately	0	0	0	1	1	0	1	1	1	NA	1	0	0	0	0	0	0	0	1	1	1	0	0	1	1	0	1	1	0	0	0	0	0	0	0.0577396	175426
432	highly	1	1	1	1	1	0	1	0	0	0	1	0	1	0	1	1	NA	NA	NA	NA	NA	1	1	1	1	1	0	1	0	0.531208	0.743882	0.137924	0.129197	0.128249	0.0046123	2077.5
433	moderately	0	1	1	1	1	0	1	1	NA	0	0	0	1	0	1	0	0	0	0	0	1	0	1	1	1	1	0	1	0	0.751924	0.40601	0.803591	0	0	0.0418759	15575
434	moderately	1	1	1	1	1	0	1	1	1	0	1	0	1	1	1	0	0	0	0	1	1	1	1	1	1	1	0	1	0	NA	NA	NA	NA	NA	0.0474178	1.13994e+06
435	highly	1	1	1	1	1	0	1	1	0	0	1	0	1	0	1	1	0	0	0	1	1	1	1	1	1	1	0	1	0	NA	NA	NA	NA	NA	NA	1.00783e+06
436	inactive	0	1	1	1	1	0	1	1	1	0	1	0	1	0	1	0	0	0	0	1	1	NA	NA	NA	NA	1	0	1	0	NA	NA	NA	NA	NA	NA	45037
437	inactive	NA	NA	NA	NA	NA	NA	NA	NA	NA	NA	NA	NA	NA	NA	NA	NA	0	0	0	0	NA	0	0	0	1	1	1	0	1	1	0.995798	0	0	0	NA	542813
438	inactive	NA	NA	NA	NA	NA	0	1	1	1	0	1	1	1	1	1	NA	1	0	1	1	1	0	0	0	1	1	1	0	1	0.840395	0.577481	0.428323	0.562585	0.0663571	NA	565476
439	inactive	NA	NA	NA	NA	NA	NA	NA	NA	NA	NA	NA	NA	NA	NA	NA	NA	0	1	1	1	1	NA	NA	NA	NA	1	0	1	0	NA	NA	NA	NA	NA	NA	21437.5
440	inactive	NA	NA	NA	NA	1	0	0	0	1	1	1	1	NA	0	0	0	NA	NA	NA	NA	NA	NA	NA	NA	NA	1	0	0	0	NA	NA	NA	NA	NA	NA	30857
441	inactive	NA	NA	0	0	1	0	1	1	1	0	0	0	NA	1	NA	1	0	NA	0	0	0	NA	NA	NA	NA	1	0	1	0	NA	NA	NA	NA	NA	NA	134799
442	inactive	NA	1	1	1	1	0	0	NA	1	1	1	1	1	NA	0	0	NA	NA	0	0	0	NA	1	1	1	1	0	1	0	0.987196	0.993025	0.00197793	0.404851	0.00197793	NA	231446
443	inactive	NA	NA	NA	NA	1	0	1	1	0	0	0	NA	1	1	NA	1	1	0	1	1	1	NA	NA	NA	NA	1	1	0	0	0.998834	0.58704	0.965684	0.85374	0	NA	148760
444	inactive	NA	NA	NA	NA	NA	NA	NA	NA	NA	NA	NA	NA	NA	NA	NA	NA	1	0	1	NA	0	NA	NA	NA	NA	1	0	1	0	0.999053	0.999053	0.996212	0	0	NA	128240
445	moderately	1	1	1	1	1	0	1	1	1	0	1	0	1	0	1	0	0	0	0	1	1	1	1	1	1	1	0	1	0	0.682944	0.153542	0	0	0	0.0213974	14327.5
446	inactive	0	0	0	1	NA	1	1	1	0	NA	1	1	NA	1	1	NA	1	0	1	1	1	0	0	0	1	1	1	0	1	0.148237	0.268934	0.0501616	0.0604187	0	0.0209449	29401
447	inactive	0	1	1	1	1	0	1	1	1	NA	1	1	1	0	1	0	0	0	0	0	1	0	1	1	1	1	0	1	0	0.345752	0.34592	0.586986	0.000168577	0	0.0328251	2229.5
448	moderately	NA	NA	NA	NA	1	0	1	1	1	0	1	0	1	0	1	0	0	0	0	0	1	1	1	1	1	1	0	1	0	0.594953	0.171932	0	0	0	NA	165484
449	moderately	1	1	1	1	1	0	1	1	1	0	0	0	1	0	1	0	0	0	0	0	1	1	1	1	1	1	0	1	0	0.851299	0.25482	0	0	0	0.0269846	761900
450	inactive	1	1	1	1	1	0	NA	NA	0	0	0	0	1	1	1	1	0	0	0	1	1	1	1	1	1	1	0	1	0	0.815484	0.736277	0.754872	0.000178795	0.000178795	NA	4122
451	inactive	NA	NA	NA	NA	1	0	1	1	1	0	1	0	1	1	1	NA	0	0	0	0	1	0	1	1	1	1	0	1	0	NA	NA	NA	NA	NA	NA	167738
452	inactive	1	1	1	1	1	0	1	1	1	1	1	1	1	1	NA	0	0	NA	1	1	1	NA	NA	NA	NA	1	0	1	0	0.534887	0.752125	0.650982	0.461302	0	NA	185757
453	inactive	0	0	0	1	1	0	0	0	NA	0	0	0	NA	1	NA	1	0	0	1	1	1	0	0	0	1	1	1	0	1	NA	NA	NA	NA	NA	0.0103899	421758
454	inactive	1	1	1	1	1	0	1	0	0	0	0	0	1	0	1	1	0	0	0	0	1	1	1	1	1	1	0	1	0	NA	NA	NA	NA	NA	0.0246256	60917.5
455	inactive	0	1	1	1	1	0	0	1	1	NA	1	0	1	0	1	0	0	0	0	0	1	0	1	1	1	1	0	1	0	0.558604	0.932064	0.567189	0	0	0.0763037	92600
456	inactive	0	1	1	1	1	0	1	1	1	NA	1	0	1	0	1	0	0	0	0	0	1	0	1	1	1	1	0	1	0	0.807994	0.468594	0.0724483	0.000178444	0	NA	101512
457	moderately	1	1	1	1	1	1	1	1	0	0	1	0	1	1	1	1	0	0	0	1	1	1	1	1	1	1	0	1	0	0.714473	0.456842	0.000146049	0.000146049	0.000146049	0.00229227	132450
458	highly	1	1	1	1	1	0	1	1	1	0	1	0	1	0	1	0	0	0	0	0	1	1	1	1	1	1	0	1	0	0.827605	0.0634661	0.0814694	0	0	NA	596068
459	moderately	NA	NA	NA	NA	NA	NA	NA	NA	1	NA	1	0	1	0	1	0	0	0	0	0	1	1	1	1	1	1	0	1	0	0.581118	0.50199	0.483999	0.480815	0.474288	NA	232986
460	inactive	NA	NA	NA	NA	1	1	1	1	0	0	0	0	1	0	NA	NA	1	1	1	1	NA	NA	NA	NA	NA	1	0	1	0	0.093313	0.237713	0.120864	0.0113526	0.0113526	NA	213592
461	moderately	0	1	1	1	0	0	1	1	1	0	0	0	1	0	1	0	0	0	0	0	1	0	1	1	1	1	0	1	0	0.458497	0.863041	0.591306	0	0	0.0448909	15415
462	inactive	NA	NA	NA	NA	1	0	1	1	1	0	0	1	1	NA	0	0	NA	NA	NA	NA	NA	NA	NA	NA	NA	1	1	0	0	0.634814	0.610804	0.987755	0.958703	0	NA	158764
463	moderately	1	1	1	1	1	0	1	1	1	NA	1	0	1	0	1	0	0	0	0	1	1	1	1	1	1	1	0	1	0	0.674383	0.247771	0	0	0	0.0246256	14033.5
464	moderately	0	1	1	1	1	0	1	1	1	1	1	1	NA	0	0	0	NA	NA	NA	NA	NA	0	1	1	1	1	0	1	0	NA	NA	NA	NA	NA	NA	1848.5
465	highly	1	1	1	1	1	0	1	0	0	0	0	0	1	0	1	1	0	0	0	1	1	1	1	1	1	1	0	1	0	0.441698	0.205251	0.216843	0	0	0.00229227	403483
466	highly	0	0	0	1	1	0	1	1	NA	NA	1	0	NA	0	NA	NA	0	0	0	0	1	0	0	0	1	1	0	1	0	0.370266	0.116641	0	0	0	0.0110807	40160.5
467	inactive	1	1	1	1	1	0	0	NA	0	0	0	0	1	0	1	1	1	1	0	0	0	1	1	1	1	1	0	1	0	0.604651	0.673349	0.486902	0	0	NA	38952
468	inactive	1	1	1	1	1	0	1	1	1	0	1	0	1	0	1	0	0	0	0	0	1	0	1	1	1	1	0	1	0	0.152824	0.335898	0.536632	0	0	0.0628538	61079.5
469	moderately	1	1	1	1	1	0	1	1	1	NA	1	0	1	0	1	0	0	0	0	1	1	1	1	1	1	1	0	1	0	0.408414	0.423138	0.0746713	0	0	NA	254350
470	inactive	0	1	1	1	1	0	1	0	NA	NA	1	0	NA	1	1	NA	0	0	NA	1	1	0	1	1	1	1	0	1	0	0.375925	0.434218	0.238405	0	0	0.00337554	55992
471	inactive	NA	NA	NA	NA	NA	NA	NA	NA	0	0	0	0	1	NA	0	0	NA	NA	NA	NA	NA	NA	NA	NA	NA	0	0	0	0	1	0.998632	0.998632	0.975376	0	NA	202034
472	inactive	0	1	1	1	1	0	0	0	1	1	1	1	1	1	0	0	NA	0	1	1	1	0	1	1	1	1	1	1	0	0.574106	0.8042	0.866011	0.4784	0	0.00321286	179716
473	highly	1	1	1	1	1	0	0	NA	0	0	0	0	1	0	1	1	0	0	0	1	1	1	1	1	1	1	0	1	0	0.994662	0.893861	0	0	0	0.00229227	8500.5
474	inactive	NA	NA	NA	NA	0	0	0	NA	NA	NA	NA	NA	NA	NA	NA	NA	NA	NA	NA	NA	NA	NA	NA	NA	NA	1	0	1	0	NA	NA	NA	NA	NA	NA	45790
475	inactive	NA	NA	NA	NA	NA	0	1	1	1	0	0	1	1	1	1	0	1	0	1	1	1	1	1	1	1	1	0	1	0	0.997636	0.961315	0.149796	0.0571674	0.053084	NA	17051.5
476	inactive	NA	NA	NA	NA	1	1	1	1	1	1	1	1	1	1	1	1	NA	1	1	1	1	NA	NA	NA	NA	0	0	0	1	0.651316	0.9089	0.500951	0.210732	0	NA	249748
477	moderately	1	1	1	1	NA	1	1	1	0	0	0	1	1	1	1	NA	0	0	0	1	1	1	1	1	1	1	0	1	0	0.322441	0.0277435	0.0339088	0.081381	0	0.00271555	30492.5
478	moderately	0	0	0	1	1	0	1	1	1	NA	1	0	1	0	1	0	0	0	0	0	1	1	0	0	1	0	1	0	1	0.47265	0.389981	0.651974	0	0	0.0426592	11423
479	moderately	1	1	1	1	1	1	1	1	1	0	0	0	1	0	1	1	0	0	0	0	1	1	1	1	1	1	0	1	0	0.28873	0.356295	0.0871655	0.0878251	0.0833962	NA	12099
480	moderately	1	1	1	1	1	0	0	0	0	0	1	0	1	0	1	1	0	0	0	1	1	1	1	1	1	1	0	1	0	0.0995598	0.0761937	0	0	0	0.00230814	9945
481	inactive	1	1	1	1	1	1	0	0	NA	NA	NA	NA	NA	NA	NA	NA	NA	NA	NA	NA	NA	1	1	1	1	1	0	1	0	0.150658	0.838497	0.845856	0.687064	0	NA	6525
482	inactive	NA	NA	NA	NA	NA	NA	NA	NA	0	0	0	0	0	0	1	0	0	0	0	0	1	NA	NA	NA	NA	1	0	1	0	0.97603	0.999251	0.964794	0	0	NA	35582
483	inactive	0	1	1	1	1	0	0	0	0	0	1	1	1	0	1	1	0	0	0	0	1	0	1	1	1	1	0	1	0	0.112092	0.939088	0	0.00126149	0.00126149	NA	170748
484	highly	NA	NA	NA	NA	1	1	1	1	1	NA	1	0	1	0	1	1	0	0	0	1	1	1	1	1	1	1	0	1	0	0.609016	0.403974	0.0542799	0.312899	0.311284	NA	44953.5
485	moderately	1	1	1	1	1	0	1	0	0	0	0	0	1	0	1	1	0	0	0	0	1	1	1	1	1	1	0	1	0	0.424095	0.0785167	0	0	0	0.00229227	36461.5
486	inactive	0	1	1	1	1	1	1	1	1	1	1	1	1	1	1	0	0	0	0	1	1	1	1	1	1	1	0	1	0	0.296475	0.405763	0.238237	0.148068	0.14	NA	33020.5
487	moderately	0	1	1	1	1	0	1	0	1	NA	1	0	1	0	1	0	0	0	0	0	1	0	1	1	1	1	0	1	0	0.53288	0.171812	0.799233	0	0	0.00313235	11178
488	inactive	NA	1	1	1	1	0	1	1	1	1	1	NA	NA	1	1	1	NA	0	1	1	NA	NA	1	1	1	1	0	1	0	0.934308	0.99727	0.56248	0.0576614	0	NA	652888
489	inactive	0	1	1	1	0	0	1	1	0	0	1	1	NA	0	0	NA	0	0	NA	1	1	0	1	1	1	1	0	1	0	0.0328761	0.452645	0	0	0	0.00323364	746437
490	moderately	0	1	1	1	1	0	1	0	NA	NA	1	0	1	0	1	1	0	0	0	0	1	0	1	1	1	1	0	1	0	0.410549	0.479663	0.461144	0	0	0.0031521	188136
491	moderately	NA	NA	NA	NA	NA	NA	NA	NA	NA	NA	NA	NA	NA	NA	NA	NA	0	0	0	0	1	NA	NA	NA	NA	1	1	0	1	0.974138	0.998563	0.988506	0.981322	0.0344828	NA	225210
492	moderately	0	1	1	1	1	0	1	0	0	0	0	0	NA	0	1	1	0	0	0	1	1	0	1	1	1	1	0	1	0	NA	NA	NA	NA	NA	0.00314219	3417.5
493	inactive	NA	NA	NA	NA	1	1	1	NA	1	1	1	1	1	1	1	0	0	0	NA	1	1	NA	NA	NA	NA	0	0	0	1	NA	NA	NA	NA	NA	NA	25547
494	inactive	0	0	0	1	NA	NA	NA	NA	NA	NA	NA	NA	NA	NA	NA	NA	0	0	NA	1	1	0	0	0	1	1	1	0	0	0.998082	0.998082	0.688399	0.818792	0	NA	2320.5
495	moderately	0	0	1	1	1	0	1	0	1	0	0	0	0	0	0	0	0	0	1	1	1	0	0	1	1	0	1	1	0	NA	NA	NA	NA	NA	0.00545707	2953.5
496	inactive	0	1	1	0	NA	1	1	1	1	1	1	1	1	1	1	0	0	0	0	1	1	0	1	1	1	1	0	1	0	0.0595221	0.723061	0.235449	0	0	0.0577603	15072.5
497	highly	1	1	1	1	1	0	0	0	0	0	0	0	NA	0	1	1	0	0	0	1	1	1	1	1	1	1	0	1	0	0.206009	0.275773	0.000172682	0.000172682	0.000172682	0.0233386	28135.5
498	moderately	0	1	1	1	1	0	1	1	1	0	0	0	1	0	1	0	0	0	0	0	1	0	1	1	1	1	0	1	0	0.0701454	0.492387	0.269461	0.000171086	0.000171086	NA	332000
499	highly	1	1	1	1	1	0	1	0	0	0	1	0	1	0	1	1	0	0	0	1	1	1	1	1	1	1	0	1	0	0.488099	0.615267	0	0	0	0	17323
500	moderately	0	1	1	1	1	0	1	1	1	NA	1	0	1	0	1	0	0	0	0	0	1	0	1	1	1	1	0	1	0	0.284257	0.508671	0.541823	0	0	0.00312257	4881
501	inactive	0	1	1	1	1	0	0	1	1	NA	1	0	1	0	1	0	0	0	0	1	1	0	1	1	1	1	0	1	0	0.336924	0.816705	0.431397	0.000529755	0	0.0297431	227768
502	moderately	0	1	1	1	1	0	1	1	0	0	0	0	1	0	1	1	0	0	0	1	1	0	1	1	1	1	0	1	0	NA	NA	NA	NA	NA	0.00333057	185406
503	inactive	NA	NA	NA	NA	1	0	1	1	1	0	1	1	1	0	1	0	0	0	0	1	1	0	1	1	1	1	0	1	0	0.551756	0.697496	0.325486	0.00112108	0.00093423	NA	297416
504	moderately	1	1	1	1	1	0	1	0	0	0	1	0	1	0	1	1	0	0	0	1	1	1	1	1	1	1	0	1	0	0.997572	0.836455	0	0	0	0.00234604	134371
505	inactive	NA	NA	NA	NA	1	0	0	0	0	0	0	0	1	1	1	1	0	NA	1	1	1	NA	NA	NA	NA	1	0	1	0	NA	NA	NA	NA	NA	NA	42865.5
506	inactive	NA	NA	NA	NA	0	0	0	1	1	0	0	1	1	1	1	0	1	1	1	1	1	0	0	0	1	1	1	0	0	NA	NA	NA	NA	NA	NA	36
507	inactive	NA	NA	NA	NA	NA	NA	NA	NA	0	0	0	0	0	0	0	1	NA	0	1	1	1	NA	NA	NA	NA	1	1	0	0	0.958556	0.999405	0.727147	0.987706	0.646242	NA	19878.5
508	moderately	1	1	1	1	1	0	0	0	NA	NA	0	1	1	1	NA	NA	0	0	NA	1	1	1	1	1	1	1	0	1	0	0.626797	0.955671	0	0.82508	0	NA	7832
509	inactive	1	1	1	1	0	1	1	1	1	1	1	1	1	1	1	1	1	1	1	1	1	1	1	1	1	1	0	1	0	0.0921303	0.740163	0.485075	0	0	NA	118262
510	inactive	1	1	1	1	1	0	1	1	1	NA	1	1	1	0	1	0	0	0	0	0	1	1	1	1	1	1	0	1	0	0.436469	0.319269	0.393307	0	0	0.0391509	45354.5
511	inactive	0	1	1	1	1	0	0	0	0	0	0	0	1	NA	NA	0	1	1	1	1	NA	0	1	1	1	1	0	1	0	0.771825	0.59838	0.821594	0.00115741	0.00115741	NA	63052
512	inactive	1	1	1	1	1	0	1	1	1	0	0	0	1	1	1	0	0	0	0	1	1	1	1	1	1	1	0	1	0	NA	NA	NA	NA	NA	NA	330056
513	inactive	1	1	1	1	1	0	1	NA	0	0	0	0	0	0	1	1	1	1	1	1	1	0	1	1	1	1	0	1	0	0.594165	0.183152	0.0680131	0.000517866	0	0.0586169	769
514	inactive	0	1	1	1	1	0	1	1	1	NA	1	0	NA	1	1	0	0	0	0	1	1	0	1	1	1	1	0	1	0	0.284083	0.438408	0.219896	0	0	NA	73334.5
515	inactive	0	1	1	1	1	0	1	1	1	0	0	0	1	1	1	0	0	0	0	0	1	0	1	1	1	1	0	1	0	NA	NA	NA	NA	NA	NA	37349
516	inactive	NA	1	1	1	1	0	1	1	1	1	1	1	1	1	1	0	1	0	1	1	1	NA	1	1	1	1	0	1	0	0.341963	0.999524	0.654543	0.978875	0	NA	50335
517	inactive	NA	NA	NA	NA	NA	NA	NA	NA	0	0	0	0	0	0	1	0	0	0	0	1	1	NA	NA	NA	NA	1	0	1	0	NA	NA	NA	NA	NA	NA	594578
518	inactive	NA	NA	NA	NA	1	1	1	1	1	1	1	1	1	1	1	1	1	1	1	1	1	NA	NA	NA	NA	1	0	1	0	0.348821	0.727306	0.729458	0.531609	0.186633	NA	45050.5
519	inactive	0	0	0	1	1	0	NA	0	0	0	0	0	1	0	1	1	0	0	0	0	1	0	0	0	1	1	0	1	0	0.833675	0.584839	0.396349	0	0	0.0112049	75847.5
520	inactive	1	0	0	0	1	0	1	NA	0	0	NA	0	1	1	1	1	1	1	1	1	1	1	0	0	0	0	1	0	1	0.59886	0.340696	0.000593754	0.000593754	0.000593754	0	512307
521	moderately	NA	NA	NA	NA	0	0	0	NA	1	0	0	0	0	0	NA	0	0	0	0	0	1	1	0	0	0	0	0	0	0	0.316222	0.995893	0.00123203	0.00123203	0.000821355	NA	13917.5
522	moderately	0	0	0	1	1	0	1	0	1	0	0	0	0	0	0	0	0	0	0	0	1	0	0	0	1	1	0	1	0	0.58925	0.237264	0	0	0	0.0109593	554173
523	inactive	0	1	1	1	1	0	1	0	1	1	1	0	1	NA	NA	NA	0	0	0	0	1	0	1	1	1	1	0	1	0	NA	NA	NA	NA	NA	0.00312257	526704
524	inactive	0	1	1	1	1	0	0	0	1	NA	1	0	NA	NA	0	0	0	0	0	1	1	0	1	1	1	1	0	1	0	0.381503	0.475915	0.442109	0.00192678	0.00192678	0.00321286	388974
525	inactive	1	1	1	1	1	0	NA	NA	0	0	0	0	NA	0	1	1	0	0	0	0	1	1	1	1	1	1	0	1	0	0.301673	0.0772847	0	0	0	0.0248706	151610
526	inactive	0	1	1	1	1	0	0	0	1	NA	1	1	1	0	1	0	0	0	0	1	1	0	1	1	1	1	0	1	0	0.43115	0.680177	0.438053	0	0.00123894	0.0031521	4666
527	moderately	1	1	1	1	1	0	1	0	0	0	0	0	NA	0	1	1	0	0	0	1	1	1	1	1	1	1	0	1	0	0.532264	0.514318	0	0	0	0.00229227	139156
528	highly	1	1	1	1	1	0	1	1	0	0	1	0	1	0	1	1	0	0	0	1	1	1	1	1	1	1	0	1	0	0.589739	0.800501	0.0486235	0.0516625	0.0511262	0.00230282	800888
529	highly	1	1	1	1	NA	0	1	1	0	0	0	0	NA	0	1	1	0	0	0	0	1	1	1	1	1	1	0	1	0	0.424807	0.891954	0	0	0	0.00229753	302291
530	moderately	1	1	1	1	1	0	1	1	1	0	1	0	1	0	1	0	0	0	0	0	1	1	1	1	1	1	0	1	0	0.508736	0.199212	0	0	0	0.0215511	205708
531	moderately	0	0	0	1	1	0	1	1	1	0	1	0	1	1	1	0	0	0	0	1	1	1	1	1	1	1	0	1	0	NA	NA	NA	NA	NA	NA	818659
532	moderately	1	1	1	1	1	0	1	1	1	0	0	0	0	0	0	0	0	0	0	0	1	1	1	1	1	1	0	1	0	0.114224	0.0942454	0	0	0	NA	1008370
533	moderately	0	1	1	1	1	0	0	0	0	0	1	0	1	0	1	1	0	0	0	1	1	0	1	1	1	1	0	1	0	0.070801	0.25168	0	0	0	0.00311285	26440
534	moderately	0	0	0	1	NA	1	1	1	NA	NA	1	1	1	1	1	NA	0	0	NA	1	1	0	0	0	1	0	1	0	1	0.424309	0.0398373	0	0	0	0.0103899	181145
535	highly	1	1	1	1	1	0	1	1	0	0	0	0	1	0	1	1	0	0	0	0	1	1	1	1	1	1	0	1	0	0.510497	0.392388	0	0	0	0.00229227	591317
536	moderately	1	1	1	1	1	0	1	1	1	0	1	0	1	0	1	0	0	0	0	1	1	1	1	1	1	1	0	1	0	0.467307	0.260168	0	0	0	0.0426783	645274
537	moderately	NA	NA	NA	NA	1	0	1	1	1	1	1	1	1	NA	NA	NA	1	0	1	NA	0	NA	NA	NA	NA	0	0	0	1	0.699875	0.524672	0.705809	0	0	NA	129440
538	moderately	1	1	1	1	1	0	1	0	NA	0	1	0	1	0	1	1	0	0	0	1	1	1	1	1	1	1	0	1	0	0.75351	0.626799	0.0143949	0.0140395	0.0143949	0.00229227	420531
539	inactive	0	1	1	1	1	1	1	1	1	0	0	0	1	0	1	0	0	0	0	1	1	0	1	1	1	1	0	1	0	0.00099453	0.0033151	0.00099453	0	0	NA	41990
540	moderately	1	1	1	1	1	0	1	0	0	0	0	0	1	0	1	1	0	0	0	0	1	1	1	1	1	1	0	1	0	0.458922	0.751999	0	0	0	NA	465474
541	moderately	NA	NA	NA	NA	1	0	1	1	1	0	1	0	1	0	1	0	0	0	0	1	1	1	1	1	1	1	0	1	0	NA	NA	NA	NA	NA	NA	129592
542	inactive	0	1	1	1	1	0	1	1	1	0	0	0	NA	1	1	0	0	0	NA	1	1	0	1	1	1	1	0	1	0	0.527722	0.322123	0.0487184	0.335575	0	NA	297851
543	moderately	NA	NA	NA	NA	1	0	0	0	0	0	NA	0	1	0	1	1	0	0	0	0	1	NA	NA	NA	NA	1	0	1	0	0.667137	0.0703456	0.492595	0.000352609	0	NA	323428
544	moderately	1	1	1	1	1	0	1	1	1	0	1	0	1	0	1	0	0	0	0	1	1	1	1	1	1	1	0	1	0	0.723529	0.335871	0	0	0	0.039883	6345
545	highly	1	1	1	1	1	0	1	0	0	0	0	0	NA	0	1	1	0	0	0	1	1	1	1	1	1	1	0	1	0	0.195909	0.998817	0	0	0	0.00230814	13099.5
546	moderately	1	0	0	1	1	0	1	1	1	0	0	0	1	0	1	0	0	0	0	1	1	0	0	0	1	0	1	0	1	0.0764842	0.874131	0	0	0	0.021393	13603
547	moderately	0	1	1	1	1	0	1	1	1	0	NA	1	1	0	1	0	0	0	0	1	1	0	1	1	1	1	0	1	0	0.812246	0.352673	0.197057	0.000169147	0	0.0466756	76320.5
548	moderately	1	1	1	1	1	0	1	1	1	0	1	0	1	0	1	0	0	0	0	0	1	1	1	1	1	1	0	1	0	0.420719	0.434589	0.000171233	0.000171233	0.000171233	0.0376375	11928
549	moderately	1	1	1	1	1	0	1	1	1	0	0	0	1	0	1	0	0	0	0	1	1	1	1	1	1	1	0	1	0	0.615714	0.206436	0	0	0	0.0524357	39868
550	moderately	1	1	1	1	1	0	1	1	1	0	1	0	1	0	1	0	0	0	0	1	1	1	1	1	1	1	0	1	0	0.464354	0.506505	0	0	0	0.0547499	29534
551	moderately	1	0	NA	1	1	0	1	1	1	NA	1	0	1	0	1	0	0	0	0	1	1	1	0	0	0	0	1	0	0	0.666963	0.408508	0	0	0	0.0399113	17144.5
552	moderately	1	0	0	0	NA	0	1	1	0	0	1	0	1	0	1	1	0	0	0	1	1	1	0	0	0	1	0	1	0	0.458848	0.242593	0	0	0	0	23689
553	highly	1	1	1	1	1	0	1	1	1	0	1	0	1	0	1	0	0	0	0	0	1	1	1	1	1	1	0	1	0	0.994888	0.461145	0	0	0	0.0376563	73947.5
554	inactive	0	1	1	1	1	0	0	0	0	0	0	0	NA	1	1	1	0	0	0	1	1	0	1	1	1	1	0	1	0	NA	NA	NA	NA	NA	0	108465
555	inactive	0	1	1	1	NA	0	1	1	0	0	0	0	1	0	1	1	0	0	0	0	1	0	1	1	1	1	0	1	0	0.257475	0.520143	0.180483	0	0	0.00312257	102424
556	inactive	0	1	1	1	1	0	1	1	1	0	1	1	1	0	1	1	1	1	1	1	1	0	1	1	1	1	0	1	0	0.515784	0.0505346	0.230906	0	0	NA	304314
557	highly	1	1	1	1	1	0	1	1	1	0	1	1	1	0	1	0	0	0	0	0	1	1	1	1	1	1	0	1	0	0.463953	0.812326	0	0	0	0.0352891	34231.5
558	moderately	1	1	1	1	1	0	1	1	1	0	0	0	1	0	1	0	0	0	0	1	1	1	1	1	1	1	0	1	0	0.174525	0.279557	0.0744194	0.000175932	0.00105559	0.0659619	433427
559	inactive	0	1	1	1	1	0	1	0	0	0	0	0	1	0	1	1	0	0	0	0	1	0	1	1	1	1	0	1	0	0.143688	0.698872	0.330571	0	0	0	253422
560	inactive	1	1	1	1	1	0	1	0	0	0	0	0	1	0	1	1	0	0	0	1	1	1	1	1	1	1	0	1	0	0.329612	0.162306	0	0	0	0.00502989	28141.5
561	inactive	NA	NA	NA	NA	NA	NA	NA	NA	0	0	0	0	NA	1	1	0	0	0	NA	1	1	NA	NA	NA	NA	1	0	1	0	0.999567	0.991334	0.998267	0.000433276	0	NA	413308
562	inactive	0	1	1	1	1	0	1	1	1	0	0	0	1	0	1	0	0	0	0	1	1	0	1	1	1	1	0	1	0	NA	NA	NA	NA	NA	0.0358761	4303.5
563	inactive	1	1	1	1	1	0	1	1	1	1	1	1	1	1	NA	0	0	NA	1	1	1	NA	NA	NA	NA	1	0	1	0	NA	NA	NA	NA	NA	NA	59607.5
564	moderately	1	0	0	0	1	0	1	1	1	NA	1	0	1	0	1	0	0	0	0	0	1	0	0	0	1	0	1	0	1	0.473625	0.569513	0.461109	0	0	NA	3819.5
565	moderately	1	1	1	1	1	0	0	0	0	0	0	0	1	0	1	1	0	0	0	0	1	1	1	1	1	1	0	1	0	0.42131	0.401448	0.0841609	0	0	0.0070094	14248
566	inactive	0	0	0	1	NA	1	1	1	0	0	0	1	1	1	1	1	1	1	1	1	1	0	0	0	1	0	1	0	1	NA	NA	NA	NA	NA	0.0103899	84153.5
567	inactive	1	1	1	1	1	0	1	1	1	0	0	1	1	1	1	0	0	0	NA	1	1	1	1	1	1	1	0	1	0	0.338152	0.624118	0.916608	0.327398	0.000176305	0.0743306	53589.5
568	moderately	0	1	1	1	1	0	1	0	0	0	0	0	1	0	1	1	0	0	0	1	1	0	1	1	1	1	0	1	0	0.0697756	0.27507	0.0617111	0	0	0.00318219	3462
569	inactive	NA	NA	NA	NA	NA	NA	NA	NA	1	0	NA	1	1	1	1	0	0	0	NA	1	1	1	NA	0	0	1	0	1	0	NA	NA	NA	NA	NA	NA	2939
570	inactive	0	1	1	1	1	0	0	0	0	0	0	0	NA	0	1	1	0	0	0	1	1	0	1	1	1	1	0	1	0	0.403593	0.522542	0.36899	0.40376	0	0	44913
571	inactive	0	1	1	1	1	0	1	0	0	0	0	0	1	0	1	1	0	0	0	1	1	0	1	1	1	1	0	1	0	NA	NA	NA	NA	NA	0.00353046	218532
572	inactive	NA	NA	NA	NA	NA	NA	NA	NA	1	0	1	1	NA	0	0	0	NA	NA	NA	NA	NA	NA	NA	NA	NA	0	0	0	0	0.997714	0.992738	0.952528	0.977004	0.674422	NA	97614.5
573	inactive	0	1	1	1	1	0	1	1	1	0	0	0	1	0	NA	0	0	0	0	1	1	0	1	1	1	1	0	1	0	NA	NA	NA	NA	NA	0.0625621	120982
574	inactive	NA	NA	NA	NA	1	0	1	NA	0	0	0	NA	1	0	1	1	0	0	0	1	1	NA	NA	NA	NA	1	0	1	0	NA	NA	NA	NA	NA	NA	72141.5
575	moderately	1	1	1	1	1	0	1	0	0	0	1	0	1	0	1	1	0	0	0	1	1	1	1	1	1	1	0	1	0	0.98742	0.951921	0	0	0	0.00229227	239108
576	inactive	1	1	1	1	1	0	0	0	0	0	NA	1	1	1	1	1	0	0	0	1	1	1	1	1	1	1	0	1	0	0.823078	0.22541	0.496241	0	0	NA	134454
577	inactive	0	0	0	1	1	0	NA	1	1	1	1	1	NA	1	NA	0	1	0	1	NA	1	NA	NA	NA	NA	1	1	0	1	0.0747374	0.0747374	0.0747374	0	0	NA	13206.5
578	inactive	NA	NA	NA	NA	1	0	1	1	1	NA	1	1	1	1	1	0	1	0	1	1	1	1	1	1	1	1	0	1	0	0.985972	0.611551	0.446351	0.778839	0	NA	35950.5
579	highly	1	1	1	1	1	0	1	1	1	0	1	1	1	0	1	0	0	0	0	0	1	1	1	1	1	1	0	1	0	0.969215	0.401744	0.361553	0	0	0.0672876	12768
580	inactive	0	1	1	1	NA	0	1	1	1	NA	1	0	1	1	1	0	0	0	0	0	1	0	1	1	1	1	0	1	0	0.999398	0.19659	0.792177	0	0	0.0329238	65044.5
581	moderately	0	1	1	1	1	0	1	1	1	1	1	1	1	0	1	0	0	0	0	0	1	0	1	1	1	1	0	1	0	0.998153	0.802888	0.0688381	0.000167898	0.000167898	0.0159041	16380
582	inactive	NA	NA	NA	NA	1	0	1	1	1	0	0	NA	NA	1	1	0	1	0	1	1	1	0	1	1	1	1	0	1	0	0.999634	0.045022	0.894583	0.480051	0	NA	21889.5
583	highly	1	1	1	1	1	0	1	1	1	0	1	0	1	0	1	0	0	0	0	1	1	1	1	1	1	1	0	1	0	0.993729	0.0395401	0	0	0	0.0216019	150708
584	moderately	0	0	1	1	1	0	0	0	0	0	0	0	NA	0	1	1	0	0	0	1	1	0	0	1	1	0	1	1	0	0.980214	0.449733	0	0	0	0.00545707	103057
585	inactive	1	0	NA	1	1	0	1	1	1	NA	1	0	1	0	1	1	NA	1	1	1	1	1	0	0	1	0	1	0	1	0.999336	0.462835	0.0532254	0	0	0.0400443	33435.5
586	inactive	0	1	1	1	1	0	1	1	1	NA	1	1	NA	1	1	0	0	0	NA	NA	1	NA	NA	NA	NA	1	0	1	0	0.9993	0.948731	0.944707	0.0570429	0	NA	21311
587	moderately	0	1	1	1	1	0	1	0	0	0	1	1	1	0	1	1	0	0	0	0	1	0	1	1	1	1	0	1	0	0.998913	0.0152174	0.852717	0.00199275	0.00199275	0.00323364	74646.5
588	moderately	0	1	1	1	1	1	1	1	1	NA	1	1	1	0	1	1	0	0	0	0	1	0	1	1	1	1	1	1	0	NA	NA	NA	NA	NA	NA	2349
589	moderately	0	0	1	1	1	0	1	0	1	NA	1	0	NA	0	0	0	0	0	0	1	1	0	0	1	1	0	1	1	0	0.999081	0.443301	0	0	0	0.00545707	209928
590	moderately	1	1	1	1	1	0	1	0	0	0	1	0	1	0	1	1	0	0	0	1	1	1	1	1	1	1	0	1	0	0.999485	0.424601	0.00188712	0.00102934	0.001544	0	2407.5
591	inactive	NA	NA	NA	NA	NA	NA	NA	NA	NA	NA	NA	NA	NA	NA	NA	NA	NA	NA	NA	NA	NA	NA	NA	NA	NA	0	0	0	0	1	1	1	0	0	NA	474615
592	moderately	1	1	1	1	1	0	1	0	NA	NA	NA	NA	NA	NA	NA	NA	NA	NA	NA	NA	NA	NA	NA	NA	NA	1	0	1	0	0.924107	0.764732	0.0973214	0.128125	0.104018	NA	744842
593	inactive	NA	1	1	1	1	0	1	1	0	0	0	0	NA	1	1	1	NA	NA	0	0	0	NA	1	1	1	1	0	1	0	0.998202	0.876941	0.326851	0.68655	0	NA	632612
594	moderately	NA	NA	NA	NA	1	1	NA	1	1	1	1	1	1	1	1	1	NA	1	1	NA	1	NA	NA	NA	NA	0	0	0	0	NA	NA	NA	NA	NA	NA	70462
595	inactive	NA	NA	NA	NA	NA	NA	NA	NA	NA	NA	NA	NA	NA	NA	NA	NA	NA	NA	NA	NA	NA	NA	NA	NA	NA	1	0	1	0	NA	NA	NA	NA	NA	NA	343114
596	moderately	1	1	1	1	1	1	1	1	1	1	1	1	1	1	1	0	0	0	NA	1	1	1	1	1	1	1	0	1	0	NA	NA	NA	NA	NA	0.0655612	502
597	inactive	NA	NA	NA	NA	1	0	1	1	1	0	0	1	NA	1	1	0	1	0	1	NA	1	1	1	1	1	1	0	1	0	0.998654	0.303499	0.057537	0.295424	0	NA	30065
598	highly	1	1	1	1	1	0	1	1	1	0	1	0	1	0	1	0	0	0	0	0	1	1	1	1	1	1	0	1	0	NA	NA	NA	NA	NA	0.0356807	100161
599	inactive	1	1	1	1	1	0	0	0	1	1	1	1	1	1	1	0	0	0	NA	1	1	1	1	1	1	1	0	1	0	NA	NA	NA	NA	NA	0.0273469	11790
600	moderately	NA	NA	NA	NA	1	0	1	1	1	0	0	0	1	0	1	0	0	0	0	1	1	0	1	1	1	1	0	1	0	0.998903	0.591138	0.114279	0.022154	0.0219346	NA	82110
601	moderately	0	1	1	1	1	0	1	1	1	0	0	0	1	0	1	0	0	0	0	0	1	0	1	1	1	1	0	1	0	0.99911	0.482912	0.741011	0	0	0.0458167	17673
602	inactive	0	0	1	1	1	1	1	1	1	1	1	1	1	1	0	0	0	1	1	1	1	0	0	1	1	0	0	0	0	NA	NA	NA	NA	NA	NA	21903
603	moderately	0	1	1	1	1	0	0	1	1	NA	1	1	1	0	1	0	0	0	0	0	1	0	1	1	1	1	0	1	0	NA	NA	NA	NA	NA	NA	30944.5
604	inactive	0	0	0	1	1	0	0	0	NA	NA	1	1	1	1	1	NA	0	0	1	1	1	0	0	0	1	0	1	0	1	NA	NA	NA	NA	NA	0.0124616	69643.5
605	inactive	1	1	1	1	NA	1	1	1	1	1	1	1	1	1	1	1	1	1	1	1	1	NA	NA	NA	NA	1	0	1	0	0.998537	0.442769	0.689477	0.53247	0	NA	184454
606	moderately	1	1	1	1	1	0	1	0	1	NA	1	1	1	0	1	0	NA	NA	NA	NA	NA	1	1	1	1	1	0	1	0	0.99846	0.19586	0.0732125	0	0	0.00235156	350532
607	inactive	0	NA	1	1	1	0	1	0	0	0	0	1	NA	1	1	1	1	0	1	1	1	0	NA	1	1	1	0	1	0	0.981628	0.54475	0.673352	0.0760155	0	NA	400450
608	moderately	0	0	1	1	1	0	1	0	0	NA	0	0	NA	NA	0	0	0	0	0	1	1	0	0	1	1	0	1	1	0	0.99918	0.096556	0	0	0	0.00548701	2587.5
609	moderately	0	0	0	1	1	0	1	1	1	NA	1	0	1	0	1	0	0	0	0	0	1	1	1	1	1	1	0	1	0	0.99555	0.346749	0	0	0	0.032009	115626
610	inactive	1	1	1	1	1	0	1	1	1	NA	1	1	1	0	1	0	0	0	0	0	1	1	1	1	1	1	0	1	0	0.996288	0.423546	0.0774262	0	0	NA	111342
611	inactive	0	1	1	1	1	0	0	0	1	1	1	0	1	NA	0	NA	0	0	0	1	1	0	1	1	1	1	0	1	0	0.999042	0.357496	0.669647	0	0	0.00322322	92192.5
612	moderately	0	1	1	1	1	0	0	0	1	NA	1	0	1	0	1	0	0	0	0	1	1	0	1	1	1	1	0	1	0	0.998243	0.151616	0.781448	0	0	0	16599
613	moderately	0	0	1	1	1	0	1	1	1	0	1	0	1	0	1	0	0	0	0	1	1	0	0	1	1	0	1	1	0	0.996111	0.567298	0	0	0	0.0278352	4519
614	moderately	0	1	1	1	1	0	0	0	1	1	1	1	1	0	1	0	0	0	0	0	1	0	1	1	1	1	0	1	0	0.518771	0.124086	0.0639535	0.000332226	0.000332226	0	63642
615	moderately	1	1	1	1	1	0	1	1	1	0	1	0	1	0	1	0	0	0	0	1	1	1	1	1	1	1	0	1	0	0.945614	0.0714514	0	0	0	0.0259856	142674
616	moderately	0	1	1	1	1	0	1	1	1	NA	1	0	1	0	1	0	0	0	0	1	1	0	1	1	1	1	0	1	0	0.998387	0.334529	0.561492	0	0.000896379	0.026681	27261.5
617	inactive	NA	NA	NA	NA	NA	NA	NA	NA	1	NA	1	1	1	0	1	0	0	0	NA	1	1	NA	NA	NA	NA	0	1	0	1	0.969245	0.606882	0.189099	0.0873934	0.0267966	NA	153448
618	moderately	1	1	1	1	1	0	1	0	0	0	1	0	1	0	1	1	NA	NA	NA	NA	NA	1	1	1	1	1	0	1	0	0.989845	0.669707	0.162995	0.0767642	0.0709122	0.00231348	25602
619	moderately	1	1	1	1	1	1	1	1	1	1	1	1	1	1	1	0	0	0	0	1	1	1	1	1	1	1	0	1	0	0.997738	0.162166	0.456101	0.127669	0.104694	NA	275146
620	inactive	NA	NA	NA	NA	1	0	0	1	1	0	0	1	1	1	0	0	0	NA	1	1	1	NA	NA	NA	NA	1	1	0	1	0.994883	0.187038	0.289748	0.40686	0	NA	59182
621	inactive	NA	NA	NA	NA	0	0	0	1	1	0	NA	1	1	1	NA	0	0	0	0	0	1	NA	NA	NA	NA	1	0	0	1	0.998539	0.572759	0.501187	0.76447	0.00255614	NA	47062
622	inactive	1	1	1	1	1	0	1	1	1	0	0	NA	1	1	1	0	1	0	1	1	1	NA	NA	NA	NA	1	0	1	0	0.987374	0	0.178283	0.250168	0	NA	13684.5
623	inactive	0	1	1	1	1	0	1	0	0	0	0	0	1	1	1	1	0	0	0	1	1	0	1	1	1	1	0	1	0	0.998429	0.450291	0.287577	0.0673787	0	0.00336418	3753.5
624	inactive	NA	NA	NA	NA	1	0	1	1	1	0	0	1	1	1	NA	0	1	0	1	1	1	NA	NA	NA	NA	0	1	0	0	0.998885	0.999442	0.445353	0.677138	0.0135688	NA	32146
625	inactive	0	0	0	1	1	0	1	0	0	0	1	0	1	0	1	1	0	0	0	1	1	0	0	0	1	1	0	1	0	NA	NA	NA	NA	NA	0.0110807	14474.5
626	moderately	0	0	0	1	1	0	1	1	1	0	1	0	1	0	1	0	0	0	0	1	1	1	1	1	1	1	0	1	0	NA	NA	NA	NA	NA	0.0519811	8276
627	moderately	1	1	1	1	NA	NA	NA	NA	0	0	0	0	NA	0	NA	0	NA	NA	NA	NA	NA	1	1	1	1	1	0	1	0	NA	NA	NA	NA	NA	0.00229227	28612.5
628	moderately	NA	NA	NA	NA	NA	NA	NA	NA	0	0	0	0	NA	0	NA	0	NA	NA	NA	NA	NA	1	1	1	1	1	0	1	0	NA	NA	NA	NA	NA	NA	11081.5
629	moderately	0	1	1	1	1	0	0	0	1	NA	1	0	1	0	1	0	0	0	0	1	1	0	1	1	1	1	0	1	0	0.98206	0.017015	0.944886	0.000369891	0.000369891	0.00313235	1.14566e+06
630	inactive	0	1	1	1	1	0	0	0	0	0	0	0	1	0	1	1	0	NA	1	1	1	0	1	1	1	1	0	1	0	0.999032	0.255806	0.0658065	0	0	0.00311285	593605
631	inactive	0	0	1	1	1	1	1	1	1	1	1	1	1	1	0	0	NA	NA	NA	NA	NA	NA	NA	NA	NA	1	0	1	0	NA	NA	NA	NA	NA	NA	130512
632	inactive	0	1	1	1	1	0	0	0	0	0	0	0	1	0	1	1	0	0	0	1	1	0	1	1	1	1	0	1	0	0.470105	0.604371	0.381119	0	0	NA	385872
633	inactive	0	1	1	1	1	0	1	1	0	0	1	1	1	0	1	1	0	0	0	0	1	0	1	1	1	1	0	1	0	NA	NA	NA	NA	NA	NA	1108174
634	inactive	1	1	1	1	1	0	1	1	1	0	0	0	1	0	1	0	0	0	0	0	1	1	1	1	1	1	0	1	0	NA	NA	NA	NA	NA	0.0728182	698.5
635	inactive	1	1	1	1	1	0	1	1	0	0	0	0	NA	0	1	1	0	0	0	0	1	1	1	1	1	1	0	1	0	NA	NA	NA	NA	NA	NA	6565
636	moderately	0	1	1	1	1	0	1	1	1	0	1	1	1	0	1	0	0	0	0	1	1	0	1	1	1	1	0	1	0	NA	NA	NA	NA	NA	0.05485	39843.5
637	moderately	0	1	1	1	1	0	0	0	0	0	0	0	1	1	1	1	0	0	0	0	1	0	1	1	1	1	0	1	0	0.691977	0.66794	0.481057	0	0	0.00321286	80509.5
638	inactive	0	1	1	1	1	0	1	1	1	1	1	1	NA	1	1	0	1	0	1	NA	1	0	1	1	1	1	0	1	0	NA	NA	NA	NA	NA	NA	5490.5
639	inactive	0	1	1	1	1	0	1	1	1	1	1	1	1	0	1	0	0	0	0	1	1	0	1	1	1	1	0	1	0	0.114258	0.18803	0.323892	0.000160026	0	0.0349572	46554.5
640	moderately	0	1	1	1	1	0	1	1	0	0	1	1	1	0	1	1	0	0	0	1	1	0	1	1	1	1	0	1	0	NA	NA	NA	NA	NA	0.00365967	32245
641	inactive	NA	NA	NA	NA	NA	NA	NA	NA	NA	NA	NA	NA	NA	NA	NA	NA	NA	NA	NA	NA	NA	NA	NA	NA	NA	1	0	1	0	1	1	0.998145	0.992579	0	NA	22029.5
642	inactive	NA	NA	NA	NA	1	0	0	0	1	1	1	NA	0	0	0	0	NA	NA	NA	NA	NA	NA	NA	NA	NA	1	0	1	0	0.611901	0.81306	0.976567	0.988942	0.14139	NA	12845
643	inactive	0	1	1	1	1	0	1	1	1	NA	1	1	1	1	1	0	1	0	1	1	1	0	1	1	1	1	0	1	0	0.193909	0.113254	0.162687	0	0	NA	16335
644	inactive	1	1	1	1	1	0	0	0	1	NA	1	1	1	1	1	0	NA	0	1	1	1	1	1	1	1	1	0	1	0	0	0.753544	0.313575	0	0.000301659	NA	173552
645	inactive	NA	NA	NA	NA	1	0	1	1	NA	1	1	1	1	1	0	NA	0	NA	1	1	1	NA	NA	NA	NA	0	1	0	0	NA	NA	NA	NA	NA	NA	49031.5
646	moderately	NA	1	1	1	1	0	1	1	1	NA	1	0	1	0	1	0	0	0	0	0	1	1	1	1	1	1	0	1	0	NA	NA	NA	NA	NA	0.0374964	134393
647	inactive	0	1	1	1	1	0	1	1	NA	0	0	1	1	1	1	0	0	0	NA	1	1	0	1	1	1	1	0	1	0	0.569502	0.390214	0.470781	0.000864454	0.000691563	NA	158078
648	highly	1	1	1	1	1	0	1	1	1	0	1	0	1	0	1	0	0	0	0	1	1	1	1	1	1	1	0	1	0	0.987421	0.205276	0	0	0	0.0381048	147836
649	moderately	1	1	1	1	1	0	1	1	0	0	0	0	NA	0	1	1	0	0	0	1	1	1	1	1	1	1	0	1	0	0.171326	0.0774194	0	0	0	0.0246256	59699.5
650	inactive	NA	NA	NA	NA	1	0	1	1	NA	NA	0	0	1	NA	NA	NA	1	0	1	NA	0	NA	NA	NA	NA	1	0	1	0	NA	NA	NA	NA	NA	NA	593113
651	moderately	0	NA	0	0	1	0	1	1	1	NA	1	1	1	1	1	0	0	0	NA	NA	1	NA	NA	NA	NA	1	0	1	0	NA	NA	NA	NA	NA	NA	576942
652	inactive	0	1	1	1	1	0	0	0	0	0	0	0	1	1	1	1	0	0	0	1	1	0	1	1	1	1	0	1	0	NA	NA	NA	NA	NA	0.00322322	132484
653	inactive	1	1	1	1	1	0	0	1	1	0	0	0	1	1	1	1	1	0	1	1	1	NA	NA	NA	NA	1	0	1	0	NA	NA	NA	NA	NA	NA	93104
654	inactive	0	1	1	1	1	0	1	1	1	NA	1	0	1	1	1	0	0	0	0	0	1	0	1	1	1	1	0	1	0	NA	NA	NA	NA	NA	0.043055	80815
655	inactive	0	0	0	1	1	0	1	0	0	0	0	0	1	0	1	1	0	0	0	1	1	0	0	0	1	0	1	0	1	0.831702	0.701995	0.748117	0	0	0.0110807	17304
656	moderately	1	1	1	1	1	0	1	0	0	0	0	0	NA	0	1	1	0	0	0	1	1	1	1	1	1	1	0	1	0	0.351461	0.0584588	0	0	0	0.0246256	26628.5
657	moderately	0	0	0	1	1	0	0	1	1	0	1	0	0	0	0	0	0	0	1	1	1	0	0	1	1	0	1	1	0	0.984787	0.962307	0	0	0	0.0309529	37913.5
658	moderately	1	1	1	1	1	0	1	1	1	NA	1	0	1	0	1	0	0	0	0	0	1	1	1	1	1	1	0	1	0	0.195412	0.0339695	0	0	0	0.0606703	51271.5
659	moderately	1	1	1	1	1	0	1	1	1	0	1	0	1	0	1	0	0	0	0	1	NA	1	1	1	1	1	0	1	0	0.461356	0.350093	0	0	0	0.020883	27335
660	inactive	NA	NA	NA	NA	NA	NA	NA	NA	0	0	0	0	0	NA	1	1	0	NA	1	1	1	NA	NA	NA	NA	0	0	0	0	NA	NA	NA	NA	NA	NA	106234
661	highly	NA	NA	NA	NA	NA	NA	NA	NA	NA	NA	NA	NA	NA	NA	NA	NA	NA	NA	NA	NA	NA	NA	NA	NA	NA	0	0	0	0	1	0	0	0	0	NA	65893.5
662	moderately	1	1	1	1	1	0	1	1	1	0	1	0	1	0	1	0	0	0	0	0	1	1	1	1	1	1	0	1	0	0.323077	0.424852	0.00253593	0.00253593	0	0.0403452	22894.5
663	inactive	1	1	1	1	NA	NA	NA	NA	0	0	0	0	NA	1	1	0	0	0	NA	1	1	1	NA	0	0	1	0	1	0	0.914411	0.999602	0.99801	0	0	0.0438878	21246.5
664	moderately	1	0	NA	1	1	0	1	1	1	0	1	0	1	0	1	1	0	0	0	1	1	1	0	0	0	0	1	0	1	0.845357	0.162245	0.0241022	0.0241022	0.023617	0.0120125	260498
665	inactive	0	0	0	1	1	0	1	1	1	0	0	1	NA	1	1	1	1	0	1	1	1	0	0	0	1	1	1	0	0	0.272912	0.492245	0.608178	0.440389	0	NA	345630
666	inactive	0	1	1	1	1	0	1	1	1	0	1	0	1	0	1	0	0	0	0	0	1	0	1	1	1	1	0	1	0	0.41302	0.430741	0.934177	0	0	0.0662476	380896
667	moderately	1	1	1	1	1	0	0	0	0	0	1	0	1	0	1	1	0	0	0	1	1	1	1	1	1	1	0	1	0	0.151156	0.354083	0.18906	0.187982	0.187673	NA	1.01389e+06
668	moderately	1	1	1	1	NA	0	1	1	1	0	1	0	1	0	1	0	0	0	0	1	1	1	1	1	1	1	0	1	0	NA	NA	NA	NA	NA	0.0497858	281682
669	highly	1	1	1	1	1	0	1	1	1	NA	1	0	1	0	1	0	0	0	0	0	1	1	1	1	1	1	0	1	0	0.469682	0.378893	0	0	0	0.0651646	241310
670	moderately	1	1	1	1	1	0	1	1	1	0	1	0	1	0	1	0	0	0	0	1	1	1	1	1	1	1	0	1	0	0.517639	0.0366748	0	0	0	0.0208872	89559.5
671	moderately	0	0	0	1	1	0	1	1	1	NA	1	0	1	0	0	0	0	0	0	1	1	1	0	0	0	0	1	0	1	0.50998	0.00852209	0	0	0	NA	30997
672	inactive	NA	NA	NA	NA	NA	NA	NA	NA	1	1	0	0	0	0	0	0	NA	NA	NA	NA	NA	NA	NA	NA	NA	0	0	0	0	1	0.998752	0.995006	0.997503	0.0387016	NA	118778
673	moderately	1	1	1	1	1	0	1	1	1	0	1	0	1	0	1	0	0	0	0	1	1	1	1	1	1	1	0	1	0	0.724054	0.62513	0	0	0	0.030954	38146
674	moderately	1	1	1	1	1	0	1	0	0	0	1	0	1	0	1	1	0	0	0	0	1	1	1	1	1	1	0	1	0	0.0123909	0.217801	0	0	0	0.00229227	111045
675	inactive	0	1	1	1	1	0	1	1	1	0	1	1	1	0	1	0	0	0	0	1	1	0	1	1	1	1	0	1	0	NA	NA	NA	NA	NA	0.0455634	1513.5
676	highly	0	1	1	1	1	0	1	1	1	0	0	0	1	0	1	0	0	0	0	1	1	0	1	1	1	1	0	1	0	0.428874	0.252071	0.60074	0	0	0.0683827	24450.5
677	inactive	0	1	1	1	1	0	1	1	1	0	1	1	1	0	1	0	0	0	0	0	1	0	1	1	1	1	0	1	0	0.0671438	0.69274	0.553681	0	0	0.0440773	20628.5
678	inactive	0	1	1	0	1	0	1	1	1	0	1	1	1	0	1	0	0	0	0	1	1	0	1	1	1	1	0	1	0	0.449606	0.518279	0	0	0	0.0613948	22794.5
679	highly	1	1	1	1	1	0	1	0	0	0	1	0	1	0	1	1	0	0	0	0	1	1	1	1	1	1	0	1	0	0.547268	0.406071	0	0	0	0.00229227	25470
680	moderately	1	1	1	1	1	0	0	0	0	0	0	0	1	0	1	1	0	0	0	1	1	1	1	1	1	1	0	1	0	0.502405	0.409997	0	0	0	0.0246863	627500
681	moderately	0	1	1	1	1	0	1	0	1	NA	1	1	1	0	0	0	NA	NA	NA	NA	NA	0	1	1	1	1	0	1	0	0.6964	0.890777	0.953277	0.139968	0.142395	0.00323364	110237
682	inactive	0	1	1	1	1	0	0	0	0	0	1	1	1	0	1	1	0	0	0	1	1	0	1	1	1	1	0	1	0	0.789142	0.193669	0.0507148	0	0	NA	88702
683	moderately	0	1	1	1	1	0	0	0	1	1	1	1	1	0	1	0	0	0	0	1	1	0	1	1	1	1	0	1	0	NA	NA	NA	NA	NA	0.0031521	88702
684	moderately	1	1	1	1	1	0	1	1	1	NA	1	1	1	0	1	0	0	0	0	1	1	1	1	1	1	1	0	1	0	NA	NA	NA	NA	NA	NA	102576
685	inactive	1	1	1	1	1	0	1	1	1	1	1	1	1	1	1	0	0	0	1	1	1	NA	NA	NA	NA	1	0	0	0	0.542911	0.927828	0.912302	0.743218	0.00170619	NA	66397
686	inactive	0	1	1	1	1	0	NA	0	0	0	1	1	1	NA	1	1	0	0	0	0	1	0	1	1	1	1	0	1	0	0.0915601	0.496675	0.325661	0	0	0.00330853	86114
687	inactive	1	1	1	1	1	0	1	NA	NA	NA	NA	NA	NA	NA	NA	NA	NA	NA	NA	NA	NA	NA	NA	NA	NA	1	0	1	0	0.757392	0.702133	0.729035	0.480611	0.475036	NA	8754
688	inactive	0	1	1	1	1	0	1	1	1	NA	1	0	NA	1	1	0	0	0	0	1	1	0	1	1	1	1	0	1	0	NA	NA	NA	NA	NA	NA	271032
689	inactive	NA	NA	NA	NA	NA	NA	NA	NA	NA	NA	NA	NA	NA	NA	NA	NA	NA	NA	NA	NA	NA	NA	NA	NA	NA	1	1	0	0	1	1	0.996435	0	0	NA	485576
690	highly	1	1	1	1	1	0	1	1	1	0	0	0	1	0	1	0	0	0	0	0	1	1	1	1	1	1	0	1	0	NA	NA	NA	NA	NA	0.0115837	152199
691	moderately	NA	NA	NA	NA	1	0	1	0	NA	0	0	0	0	0	0	0	0	0	0	0	1	NA	NA	NA	NA	1	0	1	0	NA	NA	NA	NA	NA	NA	7624
692	inactive	0	1	1	1	1	0	1	0	1	NA	1	0	1	NA	1	0	0	0	0	0	1	0	1	1	1	1	0	1	0	0.486633	0.771676	0.0709899	0	0	NA	73913
693	moderately	0	1	1	1	1	0	1	1	1	NA	1	1	1	1	1	0	0	0	0	1	1	0	NA	1	1	1	0	1	0	0.705029	0.0688491	0.0693554	0	0	0.050074	386487
694	moderately	0	1	1	1	1	0	1	1	1	0	0	0	1	1	1	0	0	0	0	0	1	1	1	1	1	1	0	1	0	NA	NA	NA	NA	NA	NA	5552.5
695	inactive	NA	NA	NA	NA	1	1	1	1	1	0	0	0	0	0	0	0	0	1	1	1	1	NA	NA	NA	NA	0	0	0	0	0.432115	0	0.0714286	0	0.00223797	NA	95223
696	moderately	1	1	1	1	1	0	1	1	1	0	1	0	1	1	1	1	1	1	1	1	1	1	1	1	1	1	0	1	0	0.309141	0.858539	0.409606	0	0	0.0603527	931806
697	inactive	NA	NA	NA	NA	1	0	0	0	0	0	NA	1	1	0	1	1	0	0	0	0	1	NA	NA	NA	NA	1	0	1	0	0.841509	0.394258	0.351436	0.219852	0.214602	NA	250310
698	inactive	NA	NA	NA	NA	1	1	1	1	1	NA	1	1	1	1	NA	0	NA	NA	NA	NA	NA	NA	NA	NA	NA	1	1	1	1	NA	NA	NA	NA	NA	NA	19859
699	moderately	0	1	1	1	1	0	0	0	NA	1	1	1	0	0	0	0	1	0	1	1	1	0	1	1	1	1	0	1	0	0.520416	0.998886	0.932257	0.841314	0.0480698	NA	43905
700	inactive	0	0	0	1	1	1	1	1	NA	NA	NA	NA	NA	NA	NA	NA	NA	NA	NA	NA	NA	NA	NA	NA	NA	1	1	0	0	NA	NA	NA	NA	NA	NA	10035
701	inactive	NA	NA	NA	NA	NA	NA	NA	NA	0	0	0	0	1	1	1	NA	0	0	NA	1	1	NA	NA	NA	NA	1	0	1	0	NA	NA	NA	NA	NA	NA	2.18997e+06
702	inactive	0	1	1	1	NA	NA	NA	NA	0	0	0	0	1	1	1	NA	0	0	NA	1	1	0	1	1	1	1	0	1	0	NA	NA	NA	NA	NA	0.00346922	2.92676e+06
703	inactive	0	1	1	1	NA	NA	NA	NA	0	0	0	0	1	1	1	0	0	0	NA	1	1	0	1	1	1	1	0	1	0	NA	NA	NA	NA	NA	0.00346922	3.31294e+06
704	inactive	0	1	1	1	NA	NA	NA	NA	NA	0	0	0	1	1	1	0	0	0	NA	1	1	0	1	1	1	1	0	1	0	NA	NA	NA	NA	NA	0.106796	3.61337e+06
705	inactive	NA	NA	NA	NA	NA	NA	NA	NA	NA	0	0	0	1	1	1	0	0	0	NA	1	1	0	1	1	1	1	0	1	0	NA	NA	NA	NA	NA	NA	75393
706	inactive	0	1	1	1	1	0	1	0	NA	1	1	1	1	NA	NA	0	0	0	0	1	1	0	1	1	1	1	0	1	0	0.394297	0.892977	0.69178	0.142405	0	0.00331951	33650
707	highly	1	1	1	1	1	0	1	1	1	0	0	0	1	0	1	0	0	0	0	1	1	1	1	1	1	1	0	1	0	0.160574	0.285275	0	0	0	0.0329888	51530
708	inactive	0	1	1	1	1	0	0	0	0	0	1	0	1	0	1	NA	0	NA	1	1	1	0	1	1	1	1	0	1	0	0.323744	0.518893	0.473643	0	0.000155497	NA	95414.5
709	inactive	0	1	1	1	1	0	1	1	1	0	1	1	1	0	1	0	0	0	0	1	1	0	1	1	1	1	0	1	0	NA	NA	NA	NA	NA	NA	793884
710	moderately	1	1	1	1	1	0	1	1	1	0	1	0	1	0	1	0	0	0	0	1	1	1	1	1	1	1	0	1	0	0.636659	0.560813	0	0	0	0.039103	266220
711	moderately	0	1	1	1	1	0	1	1	1	0	1	0	1	1	1	0	0	0	0	1	1	0	1	1	1	1	0	1	0	NA	NA	NA	NA	NA	NA	6492
712	moderately	0	0	1	1	1	0	1	0	1	NA	1	0	1	0	NA	0	0	0	0	0	1	0	0	1	1	0	1	1	0	0.540317	0.339471	0	0	0	0.00545707	325445
713	highly	1	1	1	1	1	0	1	1	1	0	1	0	1	0	1	0	0	0	0	0	1	1	1	1	1	1	0	1	0	0.141567	0.0781657	0	0	0	0.025731	142758
714	moderately	1	1	1	1	1	0	1	1	1	NA	1	0	1	1	1	1	1	1	1	1	1	1	1	1	1	1	0	1	0	0.297043	0.743188	0.00057971	0.00057971	0.00057971	NA	54598
715	inactive	1	1	1	1	1	0	1	1	0	0	0	0	0	NA	1	1	0	0	NA	1	1	1	1	1	0	1	0	1	0	NA	NA	NA	NA	NA	NA	42822
716	inactive	1	1	1	1	NA	0	0	0	NA	NA	NA	NA	NA	NA	NA	NA	NA	NA	NA	NA	NA	NA	NA	NA	NA	1	0	1	0	0.141299	0.919582	0.950477	0.274421	0	NA	16242.5
717	inactive	0	0	1	1	1	0	1	0	NA	NA	NA	NA	NA	NA	NA	NA	NA	NA	NA	NA	NA	0	0	1	1	1	1	1	0	0	0	0	0	0	0.00545707	109405
718	highly	1	1	1	1	1	0	1	1	1	0	1	0	1	0	1	0	0	0	0	1	1	1	1	1	1	1	0	1	0	0.0748379	0.0753368	0	0	0	0.042521	2461.5
719	moderately	1	1	1	1	1	0	1	1	1	0	1	0	1	0	1	0	0	0	0	1	1	1	1	1	1	1	0	1	0	0.579134	0.4916	0	0	0	0.0210671	49915.5
720	moderately	NA	NA	NA	NA	1	1	1	1	1	1	1	1	1	1	1	1	1	NA	0	0	0	NA	NA	NA	NA	0	0	0	0	NA	NA	NA	NA	NA	NA	7071.5
721	highly	1	1	1	1	1	0	1	1	1	0	1	0	1	0	1	0	0	0	0	0	1	1	1	1	1	1	0	1	0	0.543165	0.123849	0	0	0.000521105	0.0236546	1212
722	moderately	1	0	0	0	1	0	1	1	1	0	0	0	1	0	1	0	0	0	0	1	1	1	0	0	1	0	1	0	1	NA	NA	NA	NA	NA	0.0460094	2888.5
723	highly	1	1	1	1	1	NA	1	1	1	0	1	0	NA	0	1	0	0	0	0	1	1	1	1	1	1	1	0	1	0	NA	NA	NA	NA	NA	0.0589952	38951.5
724	inactive	0	1	1	1	1	0	0	0	1	NA	1	1	1	0	1	NA	0	0	0	0	1	0	1	1	1	1	0	1	0	0.783852	0.24557	0.711133	0.000167168	0	0.00387223	146356
725	moderately	1	1	1	1	1	0	1	1	1	0	0	0	1	0	1	0	0	0	0	1	1	1	1	1	1	1	0	1	0	0.94184	0.651854	0	0	0	0.0257708	153450
726	highly	0	1	1	1	1	0	NA	NA	0	0	1	0	1	1	1	1	0	0	0	1	1	0	1	1	1	1	0	1	0	0.291594	0.551648	0.683804	0	0	0.00316206	101266
727	inactive	0	1	1	1	1	0	1	1	1	1	1	1	1	0	1	0	0	0	0	1	1	NA	NA	NA	NA	1	0	1	0	0.283226	0.698096	0.236351	0	0	NA	41836.5
728	inactive	0	1	1	1	1	0	0	0	0	0	1	0	1	0	1	1	0	0	0	1	1	0	1	1	1	1	0	1	0	0.123681	0.0633357	0	0	0	NA	228940
729	highly	1	1	1	1	1	0	1	1	1	0	0	0	1	0	1	0	0	0	0	0	1	1	1	1	1	1	0	1	0	0.712792	0.226908	0.000174277	0.000174277	0	0.0306336	527496
730	moderately	1	1	1	1	1	0	1	0	0	0	1	0	1	0	1	1	0	0	0	1	1	1	1	1	1	1	0	1	0	NA	NA	NA	NA	NA	0.00229227	663713
731	highly	1	1	1	1	1	0	1	0	0	0	1	1	1	0	1	1	0	0	0	1	1	1	1	1	1	1	0	1	0	NA	NA	NA	NA	NA	0.00229753	32356
732	moderately	1	1	1	1	1	1	1	1	1	0	1	0	1	0	1	NA	0	NA	1	1	1	1	1	1	1	1	0	1	0	NA	NA	NA	NA	NA	0.0163726	61336.5
733	inactive	0	1	1	1	1	0	0	0	NA	NA	1	0	1	0	1	NA	0	0	0	0	1	0	1	1	1	1	0	1	0	NA	NA	NA	NA	NA	0.00321286	17746
734	inactive	0	1	1	1	1	0	1	0	0	0	1	1	1	0	1	1	0	0	0	1	1	0	1	1	1	1	0	1	0	NA	NA	NA	NA	NA	0	14975
735	inactive	NA	NA	NA	NA	1	0	0	0	0	0	0	0	0	1	NA	0	NA	NA	NA	NA	NA	NA	NA	NA	NA	1	0	1	0	0.986684	0.792721	0.975588	0.77186	0.127386	NA	28230
736	inactive	0	1	1	1	1	0	1	1	1	0	1	0	NA	0	0	0	0	0	0	0	1	0	1	1	1	1	0	1	0	NA	NA	NA	NA	NA	0.0392299	1378
737	inactive	NA	NA	NA	NA	NA	1	1	1	1	1	1	1	1	1	1	0	0	0	NA	1	1	0	0	0	1	0	1	0	1	NA	NA	NA	NA	NA	NA	1378
738	moderately	0	1	1	1	1	0	1	1	1	0	1	1	1	0	NA	0	1	NA	0	0	0	0	1	1	1	1	0	1	0	0.0039604	0.370297	0.325833	0.0136814	0	NA	63406.5
739	inactive	NA	NA	NA	NA	0	0	1	1	NA	0	0	0	0	0	0	0	NA	NA	NA	NA	NA	NA	NA	NA	NA	0	0	0	0	NA	NA	NA	NA	NA	NA	63103.5
740	inactive	0	1	1	1	1	0	1	1	1	0	1	1	1	0	1	0	0	0	0	0	1	0	1	1	1	1	0	1	0	0.222258	0.335949	0.0634107	0	0.0148919	0.0320787	4392
741	moderately	1	1	1	1	1	NA	NA	NA	0	0	1	0	1	0	1	1	0	0	0	1	1	1	1	1	1	1	0	1	0	0.903404	0.480295	0	0	0	0.00230282	39426.5
742	moderately	1	1	1	1	1	0	NA	NA	0	0	1	0	1	0	1	1	0	0	0	0	1	1	1	1	1	1	0	1	0	NA	NA	NA	NA	NA	0.00229227	30728
743	inactive	0	0	0	1	1	0	1	0	NA	NA	NA	NA	NA	NA	NA	NA	NA	NA	NA	NA	NA	0	0	0	1	0	0	0	0	0	0	0	0	0	0.0110807	7375.5
744	moderately	0	1	1	1	1	0	1	0	1	NA	1	0	1	0	1	0	NA	NA	NA	NA	NA	0	1	1	1	1	0	1	0	0.54371	0.245681	0.213575	0	0	0.00323364	141010
745	inactive	0	1	1	1	1	0	0	1	1	0	1	1	1	1	1	0	NA	NA	NA	NA	NA	0	1	1	1	1	0	1	0	0.38795	0.309099	0.288503	0	0.00230556	0.035202	64702
746	moderately	1	1	1	1	1	1	1	1	0	0	1	0	1	0	1	1	0	0	0	0	1	1	1	1	1	1	0	1	0	0.475008	0.0587051	0	0	0	0.00229227	12439
747	moderately	1	1	1	1	1	1	1	1	0	0	0	0	0	0	0	1	NA	1	1	1	1	1	1	1	1	1	0	1	0	0.348259	0.25693	0.346127	0	0	NA	845.5
748	inactive	NA	NA	NA	NA	0	0	1	1	1	0	0	1	1	1	0	0	1	0	1	1	1	NA	NA	NA	NA	1	1	0	0	0.0756694	0.99806	0.298797	0	0	NA	15009
749	inactive	NA	NA	NA	NA	1	0	0	0	0	0	0	1	1	1	1	NA	NA	0	1	1	1	NA	NA	NA	NA	1	1	0	1	0.389619	0.0614158	0.0601567	0	0	NA	52894.5
750	inactive	0	1	1	1	1	0	NA	1	1	0	0	0	NA	1	0	0	0	0	0	0	1	1	1	1	1	1	0	1	0	0.32105	0.796417	0.450326	0	0	NA	29290.5
751	highly	1	1	1	1	1	0	1	1	0	0	1	0	1	0	1	1	0	0	0	1	1	1	1	1	1	1	0	1	0	0.631525	0.412403	0	0	0	0.00230282	505612
752	moderately	NA	NA	NA	NA	NA	NA	NA	NA	0	0	0	0	0	0	NA	0	0	0	0	0	1	NA	NA	NA	NA	1	0	1	0	0.575163	1	0	0	0	NA	346764
753	moderately	1	1	1	1	1	0	1	1	0	0	1	1	1	0	1	1	NA	NA	NA	NA	NA	1	1	1	1	1	0	1	0	0.365397	0.00468185	0	0	0	0.00229753	337720
754	moderately	1	1	1	1	1	0	1	1	1	0	1	0	1	0	1	0	0	0	0	1	1	1	1	1	1	1	0	1	0	0.995881	0.0760384	0	0	0	0.0305272	329490
755	inactive	0	1	1	1	1	0	1	1	1	NA	1	1	NA	1	NA	1	NA	0	1	1	1	1	1	1	1	1	0	1	0	NA	NA	NA	NA	NA	NA	430504
756	inactive	NA	NA	NA	NA	NA	NA	NA	NA	NA	NA	NA	NA	NA	NA	NA	NA	0	0	NA	1	1	NA	NA	NA	NA	1	0	1	0	0.998826	0.953052	0.998826	0.99061	0.200704	NA	6578.5
757	moderately	1	1	1	1	1	0	1	0	0	0	1	0	1	0	1	1	0	0	0	0	1	1	1	1	1	1	0	1	0	0.716427	0.254852	0	0	0	0.00229227	158777
758	highly	0	0	1	1	1	0	1	1	1	0	1	0	0	0	1	0	0	0	0	0	1	1	0	1	1	0	1	1	0	0.0797679	0.258883	0	0	0	0.0333629	306966
759	inactive	NA	NA	NA	NA	NA	NA	NA	NA	0	0	0	0	NA	1	1	0	0	0	NA	1	1	NA	NA	0	0	1	0	1	0	NA	NA	NA	NA	NA	NA	505241
760	inactive	NA	NA	NA	NA	1	0	1	1	1	1	1	1	NA	1	NA	0	0	NA	1	1	1	NA	NA	NA	NA	1	0	1	0	0.0638443	0.0489928	0.177364	0.179583	0	NA	348341
761	inactive	0	0	0	1	1	0	0	0	NA	NA	0	1	1	NA	0	0	1	0	1	1	1	0	0	0	1	1	1	0	0	NA	NA	NA	NA	NA	0.0103899	104890
762	moderately	NA	NA	NA	NA	NA	NA	NA	NA	NA	NA	NA	NA	NA	NA	NA	NA	0	NA	1	NA	1	1	1	1	1	1	0	1	0	0.999339	0.953765	0.955746	0.00792602	0.00792602	NA	27731.5
763	moderately	1	1	1	1	1	0	1	1	1	NA	1	1	NA	1	1	0	1	0	1	1	1	1	1	1	1	1	0	1	0	NA	NA	NA	NA	NA	NA	6423
764	highly	1	1	1	1	1	0	1	0	0	0	1	0	1	0	1	1	0	0	0	0	1	1	1	1	1	1	0	1	0	0.341299	0.0017316	0	0	0	0.00230282	11727.5
765	moderately	1	1	1	1	1	0	1	1	1	NA	1	0	1	0	1	0	0	0	0	0	1	1	1	1	1	1	0	1	0	NA	NA	NA	NA	NA	0.0559153	80458.5
766	moderately	1	1	1	1	1	0	1	1	1	0	NA	1	1	0	1	0	0	0	0	1	1	NA	NA	NA	NA	1	0	1	0	0.21699	0.0757109	0.0436515	0	0	NA	54425.5
767	inactive	0	1	1	1	1	0	1	1	NA	NA	NA	NA	NA	1	NA	NA	0	0	0	0	1	0	1	1	1	1	0	1	0	0.273913	0.718562	0.298328	0	0	NA	884
768	moderately	1	1	1	1	1	0	1	1	1	0	0	0	0	0	0	0	0	0	0	0	1	1	1	1	1	1	0	1	0	0.99751	0.010238	0	0	0	0.0528754	56522
769	inactive	NA	NA	NA	NA	NA	NA	NA	NA	0	0	0	0	0	0	NA	1	NA	0	1	1	1	NA	NA	NA	NA	1	1	0	1	0.996998	0.998999	0.869935	0.994997	0.0650325	NA	38661
770	inactive	NA	NA	NA	NA	1	0	1	1	1	0	0	1	NA	1	NA	0	1	0	1	1	1	NA	NA	NA	NA	0	1	0	0	0.166016	0.807227	0.820703	0.508594	0.0148437	NA	1664
771	highly	NA	NA	NA	NA	1	0	1	1	1	0	0	1	1	0	NA	0	1	0	1	NA	1	0	0	0	1	1	0	0	0	0.948255	0.732852	0.995187	0.837679	0	NA	2752.5
772	inactive	NA	NA	NA	NA	NA	NA	NA	NA	NA	NA	NA	NA	1	1	1	1	1	0	1	1	1	NA	NA	NA	NA	1	1	0	0	0.233256	0.00058072	0.425474	0.0768486	0.00251645	NA	23127.5
773	moderately	1	1	1	1	1	1	1	1	1	1	1	1	1	1	1	1	1	0	1	1	1	1	1	1	1	1	0	1	0	NA	NA	NA	NA	NA	NA	16134.5
774	inactive	1	1	1	1	NA	NA	NA	NA	0	0	0	0	0	NA	1	0	0	0	0	1	1	1	1	1	1	1	0	1	0	0	0	0	0	0	NA	327821
775	inactive	0	1	1	1	1	0	1	1	1	0	0	NA	1	1	1	0	1	0	1	1	1	NA	NA	NA	NA	1	0	1	0	0.275655	0.553911	0.721418	0.670353	0	NA	479966
776	inactive	1	1	1	1	1	0	1	NA	0	0	0	0	1	0	1	1	1	1	0	0	0	1	1	1	1	1	0	1	0	0.435918	0.817424	0.977669	0	0	0.00230282	190758
777	inactive	NA	NA	NA	NA	NA	0	1	1	NA	NA	NA	NA	NA	NA	NA	NA	NA	NA	NA	NA	NA	NA	NA	NA	NA	1	1	1	0	NA	NA	NA	NA	NA	NA	60696.5
778	inactive	0	0	0	1	1	0	1	1	1	0	1	1	1	0	1	0	0	0	0	0	1	1	1	1	1	1	0	1	0	0.313194	0.730846	0.254413	0	0	NA	246295
779	inactive	0	1	1	1	1	0	1	1	1	1	1	0	1	0	1	0	0	0	0	1	1	0	1	1	1	1	0	1	0	0.4141	0.0973648	0.282683	0	0	NA	82585
780	inactive	NA	NA	NA	NA	0	0	NA	1	1	NA	1	1	1	1	1	0	0	0	NA	1	1	1	1	1	1	1	0	1	0	NA	NA	NA	NA	NA	NA	57302.5
781	moderately	0	0	1	1	1	0	1	1	1	0	0	0	1	0	1	0	0	0	0	1	1	NA	NA	NA	NA	0	1	1	0	0.732327	0.537478	0	0	0	NA	5058
782	moderately	0	1	1	1	1	0	1	0	0	0	0	0	NA	0	1	1	0	0	0	1	1	0	1	1	1	1	0	1	0	NA	NA	NA	NA	NA	0.00367311	41031.5
783	inactive	0	1	1	1	1	0	1	1	1	0	NA	0	1	0	1	0	0	0	0	0	1	0	1	1	1	1	0	1	0	0.618495	0.285865	0.230661	0	0	0.0254307	3537
784	inactive	NA	NA	NA	NA	1	1	1	NA	0	0	0	0	1	0	1	1	0	0	0	0	1	NA	NA	NA	NA	1	0	1	0	NA	NA	NA	NA	NA	NA	48635.5
785	inactive	1	1	1	1	1	1	1	NA	0	0	0	0	1	0	1	1	0	0	0	NA	0	1	1	1	1	1	0	1	0	NA	NA	NA	NA	NA	0.0118866	27793
786	moderately	0	1	1	1	1	0	0	0	0	0	1	0	1	0	1	1	0	0	0	0	1	0	1	1	1	1	0	1	0	0.13709	0.444254	0.110119	0	0	0.00313235	15780.5
787	moderately	1	1	1	1	1	0	1	0	0	0	0	0	1	0	1	1	0	0	0	0	1	1	1	1	1	1	0	1	0	NA	NA	NA	NA	NA	0.00229227	14176.5
788	inactive	0	1	1	1	1	0	1	1	1	NA	1	1	1	0	1	0	0	0	0	0	1	0	1	1	1	1	0	1	0	NA	NA	NA	NA	NA	0.0517578	2632
789	moderately	1	1	1	1	1	0	1	0	0	0	0	0	1	0	1	1	0	0	0	0	1	1	1	1	1	1	0	1	0	NA	NA	NA	NA	NA	0.00235156	2472
790	inactive	NA	NA	NA	NA	0	0	0	NA	1	1	1	1	1	1	1	0	1	0	1	1	1	0	0	0	1	1	1	0	1	0.325489	0.769263	0.997501	0	0	NA	26047.5
791	inactive	0	0	0	1	1	0	0	1	1	0	1	1	1	1	1	0	1	0	1	1	1	0	0	0	1	1	1	0	0	0.354445	0.261855	0.368751	0.067031	0	0.042879	33849
792	moderately	0	0	1	1	1	0	1	1	1	0	1	0	1	0	0	0	0	0	0	1	1	0	0	1	1	0	1	1	0	0.512445	0.092031	0	0	0	0.0226971	35421
793	moderately	1	1	1	1	1	0	1	0	1	NA	1	0	1	0	1	0	0	0	0	1	1	1	1	1	1	1	0	1	0	0.648081	0.203407	0	0	0.000172087	0.00230282	210762
794	moderately	0	1	1	1	1	0	0	0	0	0	0	0	NA	0	1	1	0	0	0	1	1	0	1	1	1	1	0	1	0	0.0535525	0.312124	0.25327	0.00194415	0	0	492491
795	inactive	NA	NA	NA	NA	NA	NA	NA	NA	NA	NA	0	0	NA	1	1	1	1	0	1	NA	0	NA	NA	NA	NA	1	1	0	1	0.707851	0.994786	0.819525	0.570829	0.461616	NA	561988
796	inactive	NA	NA	NA	NA	0	0	0	1	0	0	0	0	1	1	1	1	0	0	0	0	1	NA	NA	NA	NA	1	0	1	0	0.132886	0	0.175839	0.0286353	0.00380313	NA	720470
797	highly	1	1	1	1	1	0	1	1	0	0	1	0	1	0	1	1	0	0	0	0	1	1	1	1	1	1	0	1	0	0.939197	0.321435	0	0	0	0	3726
798	inactive	NA	NA	NA	NA	NA	NA	NA	NA	0	0	0	0	0	NA	1	0	0	0	0	0	1	NA	NA	NA	NA	1	0	1	0	0.985598	0.942511	0.976716	0.595415	0.576452	NA	281919
799	inactive	0	0	1	1	1	0	1	1	1	NA	1	0	1	0	0	0	NA	NA	NA	NA	NA	NA	NA	NA	NA	0	0	1	0	0.414937	0.906444	0.658398	0.00431383	0.00431383	NA	16362.5
800	inactive	NA	NA	NA	NA	0	0	0	1	NA	NA	1	NA	NA	1	1	NA	0	NA	1	1	1	NA	NA	NA	NA	1	0	1	0	NA	NA	NA	NA	NA	NA	975396
801	inactive	NA	NA	NA	NA	1	1	1	1	1	1	1	1	1	1	1	0	1	0	1	1	1	0	0	0	1	1	1	0	1	0.0621216	0.861199	0.117181	0	0	NA	444521
802	moderately	0	0	0	1	1	0	1	1	1	0	1	0	0	0	0	0	0	0	1	1	1	0	0	1	1	0	1	1	0	0.551229	0.612656	0.0101994	0.0132128	0.0132128	0.0207278	76021
803	inactive	NA	NA	NA	NA	1	0	1	1	0	0	0	0	0	1	1	1	1	0	1	1	1	NA	NA	NA	NA	1	0	1	0	NA	NA	NA	NA	NA	NA	167612
804	inactive	NA	NA	NA	NA	NA	NA	NA	NA	1	1	1	1	1	1	1	0	0	0	1	NA	1	1	1	1	1	1	0	1	0	NA	NA	NA	NA	NA	NA	14555
805	inactive	1	1	1	1	1	0	1	1	1	0	1	0	1	0	NA	0	1	1	1	1	1	1	1	1	1	1	0	1	0	NA	NA	NA	NA	NA	0.0743122	26807
806	inactive	1	1	1	1	1	0	1	1	NA	0	0	0	0	0	0	0	NA	NA	NA	NA	NA	0	NA	1	1	1	0	1	0	0.0309524	0.347917	0.0014881	0.0014881	0.0014881	0.0740785	1525.5
807	inactive	0	1	1	1	1	0	1	1	1	NA	1	0	1	0	1	0	0	0	0	1	1	0	1	1	1	1	0	1	0	NA	NA	NA	NA	NA	NA	8808
808	inactive	0	1	1	1	1	0	1	0	0	0	0	0	NA	0	1	1	NA	NA	NA	NA	NA	0	1	1	1	1	0	1	0	NA	NA	NA	NA	NA	0.00367311	2310.5
809	moderately	1	1	1	1	1	1	1	1	1	1	1	1	1	1	1	1	1	1	1	1	1	1	1	1	1	1	0	1	0	0.0777413	0.352734	0.273857	0.0628623	0.0557514	NA	17598
810	inactive	NA	NA	NA	NA	NA	NA	NA	NA	NA	1	1	1	1	1	1	NA	0	NA	1	1	1	NA	NA	NA	NA	1	0	1	0	NA	NA	NA	NA	NA	NA	90853
811	inactive	0	1	1	1	1	0	0	0	0	0	0	0	NA	0	1	1	0	0	0	1	1	0	1	1	1	1	0	1	0	0.33575	0.535363	0.226035	0.0533269	0	0.00322322	2358.5
812	moderately	0	1	1	1	1	0	1	1	1	0	1	1	1	0	1	0	0	0	0	1	1	NA	NA	NA	NA	1	0	1	0	NA	NA	NA	NA	NA	NA	14760
813	inactive	1	1	1	1	1	0	1	1	1	1	1	1	1	1	0	0	0	0	1	NA	0	1	1	1	1	1	0	1	0	0.810772	0.838243	0.321706	0.0786192	0	NA	11998
814	inactive	NA	NA	NA	NA	1	1	1	1	1	1	0	1	1	0	0	0	0	NA	1	1	1	NA	NA	NA	NA	1	0	1	0	0.997902	0.959819	0.906568	0.955785	0	NA	51448.5
815	moderately	0	0	0	1	1	0	0	1	1	0	1	0	1	0	1	0	0	0	0	1	1	0	1	1	1	1	0	1	0	0.506532	0.299485	0.653603	0	0	0.150414	78969.5
816	inactive	0	1	1	1	1	0	1	1	1	0	NA	1	1	1	1	0	0	0	0	1	1	NA	NA	NA	NA	1	0	1	0	0.178947	0.585139	0.289474	0	0	NA	370297
817	moderately	1	1	1	1	1	0	1	1	1	0	1	0	1	0	NA	0	1	NA	0	0	1	1	1	1	1	1	0	1	0	0.575531	0.515427	0.465311	0	0	NA	151536
818	moderately	1	1	1	1	1	0	0	0	NA	NA	NA	NA	NA	NA	NA	NA	0	0	0	1	1	1	1	1	1	1	0	1	0	NA	NA	NA	NA	NA	0.00277586	13293.5
819	inactive	1	1	1	1	1	1	NA	1	1	0	0	1	NA	1	1	1	0	0	0	0	1	1	1	1	1	1	0	1	0	NA	NA	NA	NA	NA	NA	32546
820	inactive	0	1	1	1	1	0	1	0	0	0	0	0	1	1	1	1	0	0	0	0	1	0	1	1	1	1	0	1	0	NA	NA	NA	NA	NA	NA	15036.5
821	inactive	0	1	1	1	1	0	1	1	1	0	1	1	1	1	1	0	0	0	0	0	1	0	1	1	1	1	0	1	0	NA	NA	NA	NA	NA	0.0640314	364593
822	inactive	NA	NA	NA	NA	1	0	1	1	1	NA	1	1	NA	1	1	0	1	0	1	1	1	0	1	1	1	1	0	1	0	NA	NA	NA	NA	NA	NA	119216
823	moderately	0	1	1	1	1	1	1	1	1	1	1	1	1	0	1	0	0	0	NA	0	1	1	1	1	1	1	0	1	0	0.0698267	0.184404	0.31631	0	0	NA	16085.5
824	moderately	0	1	1	1	1	0	1	1	1	0	0	0	1	0	1	0	0	0	0	0	1	0	1	1	1	1	0	1	0	0.702154	0.381194	0	0	0	0.00316457	11743
825	inactive	NA	NA	NA	NA	NA	0	0	0	1	NA	1	1	1	0	0	0	0	0	0	1	1	NA	NA	NA	NA	1	1	0	1	NA	NA	NA	NA	NA	NA	67160.5
826	inactive	0	0	1	1	1	0	1	1	1	0	0	0	1	1	1	1	1	1	1	1	1	0	0	1	1	0	1	1	0	0.367203	0.310674	0	0	0	0.0278752	20348
827	moderately	1	1	1	1	1	0	1	1	1	0	0	0	1	0	1	0	0	0	0	1	1	1	1	1	1	1	0	1	0	0.715066	0.576987	0	0	0	0.0329689	13424.5
828	inactive	0	1	1	1	1	0	1	NA	0	0	0	0	1	0	1	1	0	0	0	0	1	0	1	1	1	1	0	1	0	0.565239	0.684549	0.354713	0	0	0	2119
829	inactive	NA	NA	NA	NA	0	0	1	1	1	0	1	1	1	0	1	0	0	0	0	1	1	0	1	1	1	1	0	1	0	NA	NA	NA	NA	NA	NA	279711
830	moderately	NA	NA	NA	NA	1	0	1	1	1	NA	1	0	0	0	NA	0	0	0	0	0	1	1	1	1	1	1	0	1	0	0.368334	0.11543	0.0144584	0.0154065	0.0118511	NA	70421.5
831	highly	0	1	1	1	1	NA	0	NA	1	NA	1	0	1	0	0	0	0	0	0	1	1	0	1	1	1	1	0	1	0	0.707057	0.454729	0.0976252	0.000134935	0	NA	7444
832	moderately	1	1	1	1	0	0	1	1	NA	NA	1	0	1	1	1	NA	0	0	0	1	1	1	1	1	1	1	0	1	0	0.0726248	0.321739	0.306441	0	0	NA	31818
833	moderately	1	1	1	1	1	1	1	1	1	1	1	1	1	1	1	1	1	1	1	1	1	1	1	1	1	1	0	1	0	0.166703	0.413398	0.149185	0.000110181	0	0.0655607	269504
834	inactive	0	1	1	1	1	0	1	1	1	0	0	0	1	0	1	0	0	0	0	1	1	0	1	1	1	1	0	1	0	0.236689	0.626802	0.224538	0	0.00929124	0.0669567	35751.5
835	inactive	NA	NA	NA	NA	1	0	1	0	0	0	0	0	1	NA	1	1	0	0	0	0	1	NA	NA	NA	NA	1	0	1	0	0.263057	0.275592	0.475627	0	0.00261142	NA	6095.5
836	inactive	NA	NA	NA	NA	1	0	1	0	0	0	1	1	1	0	1	1	0	0	0	0	1	NA	NA	NA	NA	1	0	1	0	0.705212	0.495236	0.48272	0.000747245	0.000747245	NA	111628
837	moderately	0	1	1	1	1	0	1	NA	1	1	1	1	1	0	NA	0	0	0	0	1	1	0	1	1	1	1	0	1	0	0.600468	0.331437	0.45993	0	0	0.0033529	337750
838	moderately	0	0	NA	1	1	0	1	0	0	0	0	0	NA	0	1	1	0	0	0	1	1	0	0	NA	1	0	1	1	0	0.623298	0.992814	0	0	0	0	20142
839	moderately	1	1	1	1	1	0	1	0	0	0	0	0	1	0	1	1	0	0	0	1	1	1	1	1	1	1	0	1	0	0.584397	0.183333	0	0	0	0.00229753	40556.5
840	moderately	0	1	1	1	1	0	1	0	1	NA	1	0	1	0	1	0	0	0	0	1	1	0	1	1	1	1	0	1	0	0.993211	0.944473	0.633246	0	0	0.00311285	231123
841	inactive	0	1	1	1	1	0	1	1	1	NA	1	1	1	0	1	0	0	0	0	1	1	0	1	1	1	1	0	1	0	0.389828	0.223555	0.0517067	0	0	0.0474047	297395
842	moderately	1	1	1	1	1	0	1	1	1	0	1	0	NA	0	1	0	0	0	0	0	1	1	1	1	1	1	0	1	0	0.990105	0.473225	0	0	0	0.0188181	132192
843	moderately	0	1	1	1	1	0	1	NA	0	0	1	1	1	0	1	1	0	0	0	1	1	0	1	1	1	1	0	1	0	NA	NA	NA	NA	NA	0.00368665	28010
844	moderately	0	1	1	1	1	0	1	1	1	0	0	0	1	0	1	0	0	0	0	1	1	0	1	1	1	1	0	1	0	0.416111	0	0.000877501	0	0.000877501	0.0328684	15262.5
845	inactive	NA	NA	NA	NA	NA	NA	NA	NA	NA	NA	NA	NA	NA	NA	NA	NA	0	1	1	1	1	NA	NA	NA	NA	1	0	1	0	NA	NA	NA	NA	NA	NA	8364.5
846	inactive	0	1	1	1	1	0	1	0	0	0	1	0	1	0	1	NA	0	NA	1	1	1	0	1	1	1	1	0	1	0	NA	NA	NA	NA	NA	0.00316206	5362.5
847	moderately	1	1	1	1	1	0	1	0	1	NA	1	0	1	0	1	0	0	0	0	0	1	1	1	1	1	1	0	1	0	0.510056	0.156316	0	0	0	0.00231348	38082.5
848	moderately	1	1	1	1	1	0	1	0	0	0	0	0	NA	0	1	1	0	0	0	1	1	1	1	1	1	1	0	1	0	NA	NA	NA	NA	NA	0.00229753	61813
849	moderately	1	0	0	0	1	0	1	0	0	0	0	0	1	0	1	1	0	0	0	1	1	1	0	0	0	0	1	0	1	0.356006	0.185781	0.470152	0	0	0	7158
850	moderately	0	1	1	1	1	0	1	1	1	0	0	0	1	0	1	0	0	0	0	0	1	0	1	1	1	1	0	1	0	0.610139	0.671189	0.182435	0.00124955	0	0.0404694	22755
851	moderately	0	1	1	1	1	0	1	0	1	1	1	1	1	0	1	0	0	0	0	0	1	0	1	1	1	1	0	1	0	NA	NA	NA	NA	NA	0	41805
852	inactive	NA	NA	NA	NA	1	0	1	1	1	NA	0	0	0	0	NA	1	NA	1	1	NA	1	NA	NA	NA	NA	0	0	0	0	0.214658	0.901042	0.000372024	0.593936	0.0366443	NA	36832.5
853	highly	1	1	1	1	1	0	0	0	NA	0	NA	NA	NA	0	NA	NA	0	0	0	0	1	1	1	1	1	1	0	1	0	0.585441	0.587739	0	0	0	0.00229227	22585.5
854	moderately	1	0	0	0	1	0	1	0	1	NA	1	0	1	0	1	0	0	0	0	1	1	1	0	0	0	0	1	0	1	0.188117	0.346618	0.0780622	0	0	0	187875
855	inactive	1	1	1	1	1	0	1	1	1	1	1	1	1	1	1	0	0	0	1	1	1	NA	NA	NA	NA	1	0	1	0	0.351188	0.242664	0.399045	0.151141	0.000931532	NA	46224
856	inactive	NA	NA	NA	NA	1	0	1	1	NA	0	1	1	1	NA	NA	NA	0	0	0	1	1	NA	NA	NA	NA	1	0	1	0	NA	NA	NA	NA	NA	NA	202220
857	inactive	1	1	1	1	NA	0	1	1	1	1	1	1	1	1	1	1	1	1	1	1	1	1	1	1	1	1	0	1	0	0.423454	0.186067	0.409322	0	0	NA	102351
858	moderately	1	1	1	1	1	0	1	1	1	0	1	0	1	0	1	0	0	0	0	1	1	1	1	1	1	1	0	1	0	NA	NA	NA	NA	NA	0.0474178	55108
859	moderately	1	1	1	1	1	0	1	0	1	NA	1	0	1	0	1	0	NA	NA	NA	NA	NA	1	1	1	1	1	0	1	0	NA	NA	NA	NA	NA	NA	79704.5
860	inactive	1	1	1	1	1	0	0	0	0	0	0	0	1	0	1	1	0	0	0	1	1	1	1	1	1	1	0	1	0	NA	NA	NA	NA	NA	NA	79364.5
861	inactive	0	1	1	1	1	0	1	1	1	0	0	0	1	0	NA	0	1	1	1	1	1	0	1	1	1	1	0	1	0	NA	NA	NA	NA	NA	0.0525744	91438
862	moderately	1	1	1	1	1	0	0	0	0	0	0	0	1	0	1	1	0	0	NA	1	1	1	1	1	1	1	0	1	0	NA	NA	NA	NA	NA	0.00234604	8488.5
863	inactive	NA	NA	NA	NA	NA	NA	NA	NA	NA	NA	NA	NA	NA	NA	NA	NA	NA	NA	NA	NA	NA	NA	NA	NA	NA	1	0	1	0	NA	NA	NA	NA	NA	NA	830.5
864	inactive	0	1	1	1	1	0	1	1	1	0	1	1	1	1	1	0	0	0	0	1	1	1	1	1	1	1	0	1	0	NA	NA	NA	NA	NA	NA	440881
865	inactive	1	1	1	1	NA	0	0	0	NA	NA	NA	NA	NA	NA	NA	NA	0	1	1	1	1	1	1	1	1	1	0	1	0	NA	NA	NA	NA	NA	NA	165328
866	inactive	1	1	1	1	1	0	1	1	1	1	1	1	1	1	1	1	1	1	1	1	1	1	1	1	1	1	0	1	0	NA	NA	NA	NA	NA	NA	397545
867	inactive	0	1	1	1	1	0	1	1	1	0	1	0	1	1	1	0	0	0	0	0	1	0	1	1	1	1	0	1	0	0.530419	0.684508	0.238364	0	0	0.0629083	135741
868	inactive	NA	NA	NA	NA	0	0	0	1	1	NA	1	1	1	1	1	0	1	0	1	1	1	1	0	0	1	0	1	0	1	0.789329	0.709637	0.822832	0.290914	0.0104784	NA	61673
869	inactive	NA	NA	NA	NA	NA	NA	NA	NA	0	0	0	0	1	1	1	1	1	1	1	1	NA	NA	NA	NA	NA	1	0	1	0	0.714491	0.812211	0.972262	0.925076	0.21999	NA	77155
870	inactive	NA	NA	NA	NA	1	1	1	1	0	0	0	0	1	1	NA	0	NA	NA	NA	NA	NA	NA	NA	NA	NA	0	1	0	1	NA	NA	NA	NA	NA	NA	17784.5
871	inactive	NA	NA	NA	NA	NA	NA	NA	NA	NA	NA	NA	NA	NA	NA	NA	NA	0	1	1	1	1	NA	NA	NA	NA	1	1	0	1	0.957037	0.995062	0.788642	0.131852	0.0928395	NA	4409
872	inactive	0	1	1	1	1	0	0	0	0	0	0	1	NA	1	1	1	NA	0	1	NA	0	0	1	1	1	1	0	1	0	0.476583	0.610053	0.0669068	0.285641	0	0.0034813	7067.5
873	moderately	1	1	1	1	1	0	1	1	1	0	0	0	1	0	1	0	0	0	0	1	1	NA	NA	NA	NA	1	0	1	0	0.496884	0.745259	0.276223	0.149317	0.148256	NA	193752
874	highly	1	1	1	1	1	0	1	1	0	0	1	0	1	0	1	1	0	0	0	0	1	1	1	1	1	1	0	1	0	0.371098	0.530264	0	0	0	0.00229227	19727.5
875	inactive	0	1	1	1	1	0	1	0	0	0	0	0	1	1	1	1	0	0	0	1	1	0	1	1	1	1	0	1	0	NA	NA	NA	NA	NA	0	602319
876	inactive	0	1	1	1	1	1	1	1	NA	1	1	1	1	1	1	0	0	0	0	1	1	0	1	1	1	1	0	1	0	NA	NA	NA	NA	NA	NA	33256
877	inactive	0	0	0	1	1	NA	0	0	NA	NA	NA	NA	NA	NA	NA	NA	NA	NA	NA	NA	NA	NA	NA	NA	NA	1	1	0	1	0.988351	0.856765	0.964522	0.46942	0.468096	NA	6654.5
878	moderately	1	1	1	1	1	0	0	0	0	0	1	0	1	0	1	1	0	0	0	0	1	1	1	1	1	1	0	1	0	0.317518	0.53527	0	0	0	0.00229227	6099.5
879	moderately	0	0	1	1	1	0	1	1	1	NA	1	0	1	0	0	0	0	0	0	1	1	0	0	1	1	0	1	1	0	0.480024	0.34179	0	0	0	0.0278752	81285.5
880	inactive	NA	NA	NA	NA	NA	NA	NA	NA	0	0	0	0	0	0	NA	0	0	0	1	1	1	NA	NA	NA	NA	1	1	0	1	0.979712	0.97644	0.973168	0	0	NA	37535
881	moderately	1	1	1	1	1	1	1	1	1	1	1	1	1	0	1	1	0	0	0	0	1	1	1	1	1	1	0	1	0	0.111903	0.132642	0.0993688	0.000270514	0	0.0498529	81207
882	inactive	NA	NA	NA	NA	NA	NA	NA	NA	NA	NA	NA	NA	NA	NA	NA	NA	NA	0	1	NA	0	NA	1	1	1	1	0	1	0	0.993613	0.517234	0.305363	0.175972	0.00737804	NA	32228.5
883	inactive	0	1	1	1	1	0	0	0	1	1	1	1	1	0	0	NA	0	0	0	1	1	0	1	1	1	1	0	1	0	0.453401	0.37602	0	0	0	0.00312257	214814
884	inactive	1	1	1	1	1	0	NA	1	1	1	1	1	1	1	1	0	0	0	NA	1	1	NA	NA	NA	NA	1	0	1	0	0.371372	0.834268	0.0567282	0	0	NA	120352
885	moderately	NA	NA	NA	NA	NA	NA	NA	NA	0	0	0	0	0	0	NA	0	0	0	0	0	1	NA	NA	NA	NA	1	0	1	0	NA	NA	NA	NA	NA	NA	13857.5
886	highly	1	1	1	1	1	0	0	1	1	NA	1	0	1	0	1	0	0	0	0	0	1	1	1	1	1	1	0	1	0	0.577362	0.46729	0	0	0	0.0185561	82007.5
887	moderately	0	1	1	1	1	0	1	0	0	0	0	0	1	0	1	1	0	0	0	1	1	0	1	1	1	1	0	1	0	0.927383	0.384055	0	0	0	0.00321286	12870
888	inactive	NA	NA	NA	NA	NA	NA	NA	NA	0	0	0	0	0	0	NA	0	0	0	0	1	1	NA	NA	NA	NA	1	0	1	0	NA	NA	NA	NA	NA	NA	14070.5
889	moderately	1	1	1	1	1	0	1	1	1	0	1	1	1	0	1	0	0	0	0	1	1	1	1	1	1	1	0	1	0	0.246625	0.787125	0	0	0	0.0238512	448303
890	moderately	0	1	1	1	1	0	1	0	0	0	0	0	1	0	1	1	0	0	0	1	1	0	1	1	1	1	0	1	0	0.395473	0.696845	0.176617	0	0	0.00312257	132780
891	inactive	0	1	1	1	1	1	1	1	1	1	1	1	1	0	0	0	NA	NA	NA	NA	NA	NA	NA	NA	NA	1	0	1	0	0.573715	0.989785	0.367722	0.31716	0.306095	NA	228118
892	moderately	1	1	1	1	1	0	1	1	1	0	1	0	1	0	1	0	0	0	0	1	1	1	1	1	1	1	0	1	0	0.391773	0.74888	0	0	0	0.0372847	86454.5
893	moderately	0	1	1	1	1	0	1	1	1	0	0	0	1	1	1	0	0	0	0	1	1	0	1	1	1	1	0	1	0	NA	NA	NA	NA	NA	0.0324037	5851.5
894	moderately	NA	NA	NA	NA	0	0	0	NA	NA	NA	NA	NA	NA	NA	NA	NA	NA	NA	NA	NA	NA	NA	NA	NA	NA	0	0	0	0	1	1	0	0	0	NA	57737.5
895	moderately	1	1	1	1	1	0	0	0	0	0	0	0	NA	0	1	1	0	0	0	1	1	1	1	1	1	1	0	1	0	0.0981366	0.0979814	0.0274845	0.0274845	0.0267081	0.00229753	57894
896	inactive	1	1	1	1	1	0	1	NA	NA	0	0	0	1	1	NA	0	0	0	NA	NA	0	1	1	1	1	1	1	1	0	0.0943793	0.811241	0.315882	0.141832	0.000700403	NA	31229.5
897	moderately	0	0	0	1	0	0	0	NA	NA	NA	NA	NA	NA	NA	NA	NA	NA	NA	NA	NA	NA	0	1	1	1	1	0	1	0	NA	NA	NA	NA	NA	0.050239	49561
898	inactive	0	0	0	1	1	1	1	1	1	1	1	1	1	1	1	0	0	1	1	1	1	0	0	0	1	1	0	0	1	NA	NA	NA	NA	NA	NA	86858
899	inactive	NA	NA	NA	NA	0	NA	1	1	1	1	1	1	NA	1	NA	0	0	NA	1	1	1	NA	NA	NA	NA	0	0	0	0	0.69128	0.0407701	0.689241	0.522084	0.0133635	NA	6539
900	inactive	1	1	1	1	1	1	1	1	1	1	1	1	1	NA	0	0	1	1	1	1	1	1	1	1	1	1	0	1	0	0.119368	0.30326	0.0439426	0	0	NA	6539
901	moderately	0	0	0	1	1	0	1	1	1	0	1	0	0	0	0	0	0	0	1	1	1	0	0	1	1	0	1	0	0	0.533089	0.239072	0	0	0	0.115934	67926.5
902	highly	1	1	1	1	1	0	1	1	1	0	1	0	1	0	1	0	0	0	0	1	1	1	1	1	1	1	0	1	0	0.692177	0.120164	0	0	0	0.0356613	10843.5
903	moderately	0	1	0	0	1	0	1	1	0	0	1	1	1	0	1	1	0	0	0	0	1	0	1	0	0	1	0	1	0	0.729452	0.454758	0.602559	0	0	0	27702.5
904	highly	1	1	1	1	1	0	0	0	1	0	0	0	0	0	0	0	0	0	0	0	1	1	1	1	1	1	0	1	0	0.333269	0.480698	0	0	0	0.00229227	9453
905	moderately	NA	NA	NA	NA	NA	NA	NA	NA	0	0	0	0	0	1	1	0	NA	0	1	1	1	NA	NA	NA	NA	1	0	0	1	0.998226	0.998226	0.59099	0.941469	0.360411	NA	134962
906	moderately	0	1	1	1	1	0	1	1	1	0	NA	1	1	0	1	0	0	0	0	1	1	0	1	1	1	1	0	1	0	0.804406	0.441641	0.514464	0	0.00655903	0.0360868	48084
907	inactive	NA	NA	NA	NA	0	0	1	1	NA	NA	1	1	1	1	1	NA	0	0	NA	1	1	NA	NA	NA	NA	1	1	0	1	0.176379	0.0549661	0.0662724	0	0	NA	25927
908	highly	1	1	1	1	1	0	1	1	1	0	1	0	NA	0	1	0	0	0	0	0	1	1	1	1	1	1	0	1	0	0.749271	0.072943	0	0	0	0.0282587	39505.5
909	inactive	NA	NA	NA	NA	NA	NA	NA	NA	NA	NA	0	NA	1	1	0	0	0	0	1	1	1	NA	NA	NA	NA	1	1	0	1	1	0.998835	0.999612	0	0	NA	312964
910	highly	0	1	1	1	1	0	0	0	NA	NA	1	0	1	1	NA	NA	0	0	0	0	1	0	1	1	1	1	0	1	0	NA	NA	NA	NA	NA	NA	392413
911	highly	1	1	1	NA	NA	0	1	1	1	NA	1	0	1	0	0	0	NA	NA	NA	NA	NA	NA	NA	NA	NA	1	0	1	0	0.993082	0.604919	0.0326672	0.0338201	0.0338201	NA	330924
912	highly	1	1	1	1	1	0	1	0	0	0	1	0	1	0	1	1	0	0	0	1	1	1	1	1	1	1	0	1	0	0.723038	0.617577	0	0	0	0	980792
913	highly	1	1	1	1	1	0	1	0	0	0	1	0	1	0	1	1	0	0	0	1	1	1	1	1	1	1	0	1	0	0.818631	0.519074	0	0	0	0.00231884	910427
914	highly	1	1	1	1	1	0	1	1	1	0	1	1	1	0	1	0	0	0	0	0	1	1	1	1	1	1	0	1	0	0.446307	0.0942739	0	0	0	0.0450368	525032
915	highly	1	1	1	1	1	0	1	0	0	NA	1	0	1	0	1	1	0	0	0	0	1	1	1	1	1	1	0	1	0	0.53616	0.543512	0	0	0	0.00229227	452960
916	moderately	0	1	1	1	1	0	1	1	1	1	1	1	1	0	1	0	0	0	0	1	1	0	1	1	1	1	0	1	0	0.325142	0.128552	0.0660314	0	0	0.0455259	252978
917	moderately	0	1	1	1	NA	0	1	1	1	0	1	1	1	1	1	0	0	0	0	0	1	0	1	1	1	1	0	1	0	0.595391	0.339943	0.0716327	0	0	0.0752707	233922
918	inactive	0	1	1	1	1	0	1	1	1	0	NA	0	1	0	1	0	0	0	0	1	1	0	1	1	1	1	0	1	0	0.75101	0.465825	0.302357	0	0.00016835	0.0649801	6443
919	moderately	1	1	1	1	1	0	0	0	0	0	0	0	1	0	1	1	0	0	0	1	1	1	1	1	1	1	0	1	0	0.375635	0.524277	0	0	0	0.0247474	48269
920	moderately	1	1	1	1	1	0	0	0	0	0	0	0	1	0	1	1	0	0	0	0	1	1	1	1	1	1	0	1	0	0.723711	0.816812	0	0	0	0.00229227	36901.5
921	inactive	0	1	1	1	1	1	1	1	1	NA	1	1	1	0	0	0	0	0	0	1	1	0	1	1	1	1	0	1	0	0.821017	0.270099	0.374046	0	0	0	90891.5
922	inactive	0	1	1	1	1	0	1	1	1	NA	1	0	1	0	1	0	0	0	0	1	1	0	1	1	1	1	0	1	0	NA	NA	NA	NA	NA	0.0320261	44224.5
923	moderately	1	1	1	1	1	0	1	1	1	NA	1	0	1	1	1	0	0	0	0	0	1	1	1	1	1	1	0	1	0	0.0694079	0.211625	0.155665	0	0	0.0336706	270536
924	inactive	0	1	1	1	1	0	0	1	1	0	1	0	1	1	1	0	0	0	0	1	1	0	1	1	1	1	0	1	0	NA	NA	NA	NA	NA	NA	854721
925	inactive	0	0	0	1	1	0	0	0	0	0	0	0	1	0	1	1	0	0	0	0	1	1	0	0	0	0	1	0	0	0.585771	0.204767	0	0	0	NA	111520
926	moderately	1	1	1	1	1	0	1	1	1	0	1	0	1	0	1	0	0	0	0	0	1	1	1	1	1	1	0	1	0	0.707824	0.865304	0	0	0	0.0474606	544068
927	moderately	0	1	1	1	1	NA	NA	NA	NA	0	0	0	1	0	NA	NA	0	0	0	1	1	0	1	1	1	1	0	1	0	0.620141	0.358481	0.0724382	0	0	0	35752
928	moderately	1	1	1	1	1	0	1	0	0	0	1	0	1	0	1	1	0	0	0	1	1	1	1	1	1	1	0	1	0	0.619072	0.0693671	0	0	0	0.00231884	57833
929	moderately	1	1	1	1	1	1	1	1	1	0	0	0	1	1	1	1	0	0	0	1	1	1	1	1	1	1	0	1	0	0.343119	0.269385	0.183282	0.230649	0.227047	0.00229227	147822
930	inactive	0	1	1	1	1	0	1	1	1	NA	NA	1	1	0	1	0	0	0	0	1	1	0	1	1	1	1	0	1	0	0.613204	0.919891	0.522912	0	0	0.0641279	1082
931	inactive	0	1	1	1	0	0	1	1	0	0	1	0	1	1	1	1	0	0	0	1	1	0	1	1	1	1	0	1	0	0.285462	0.764281	0.6388	0	0	0	615392
932	moderately	1	1	1	1	1	0	1	1	1	1	1	0	1	0	1	0	0	0	0	1	1	1	1	1	1	1	0	1	0	0.276755	0.0718434	0.00647088	0.00647088	0.00647088	0.00491856	133668
933	inactive	1	1	1	1	1	0	1	1	1	1	1	1	1	1	0	0	0	NA	1	1	1	1	1	1	1	1	0	1	0	0.469708	0.284297	0.465703	0.16243	0	NA	16385.5
934	moderately	NA	NA	NA	NA	NA	NA	NA	NA	NA	0	0	0	0	NA	1	0	0	0	NA	1	1	NA	NA	NA	NA	1	1	0	1	NA	NA	NA	NA	NA	NA	35856
935	inactive	0	1	1	1	1	0	1	1	NA	1	1	NA	0	1	NA	0	0	NA	1	1	1	0	1	1	1	1	0	1	0	NA	NA	NA	NA	NA	NA	624362
936	inactive	0	0	1	1	1	0	0	0	1	NA	1	0	0	0	0	0	0	0	1	1	1	0	0	1	1	0	1	1	0	0.678878	0.54574	0	0	0	0.00545707	1613.5
937	inactive	NA	NA	NA	NA	NA	NA	NA	NA	0	0	0	0	0	0	NA	1	1	1	1	1	1	0	0	0	1	1	1	0	1	NA	NA	NA	NA	NA	NA	17948.5
938	highly	1	1	1	1	1	0	1	1	1	0	1	0	1	0	1	0	0	0	0	1	1	1	1	1	1	1	0	1	0	0.26036	0.647418	0.0857677	0	0	0.0308443	170324
939	moderately	1	1	1	1	1	0	1	1	1	0	1	1	1	0	1	0	0	0	0	0	1	1	1	1	1	1	0	1	0	0.289802	0.101813	0	0	0	0.0233499	232023
940	moderately	NA	NA	NA	NA	1	0	0	0	NA	NA	1	0	1	1	1	NA	NA	NA	NA	NA	NA	NA	NA	NA	NA	1	0	1	0	NA	NA	NA	NA	NA	NA	316480
941	inactive	0	1	1	1	1	0	0	0	0	0	0	0	1	0	1	1	0	0	0	0	1	0	1	1	1	1	0	1	0	0.37101	0.00387939	0.000352671	0.000352671	0.000352671	0.00316206	2159
942	moderately	0	0	0	1	1	0	1	1	1	0	0	0	1	0	1	0	0	0	0	1	1	1	0	0	1	0	0	0	1	0.081229	0.081229	0.081229	0	0	0.0653904	75395.5
943	highly	1	1	1	1	1	0	1	1	1	0	1	0	NA	0	NA	0	NA	NA	NA	NA	NA	1	1	1	1	1	0	1	0	0.900416	0.179251	0	0	0	0.0162786	185366
944	inactive	NA	NA	NA	NA	NA	NA	NA	NA	NA	NA	1	NA	0	0	0	0	NA	NA	NA	NA	NA	0	0	0	1	0	0	0	0	0.997494	0.992481	0.991049	0.923738	0.77551	NA	40384.5
945	highly	1	1	1	1	1	0	0	1	0	0	1	1	1	1	1	1	0	0	0	1	NA	1	1	1	1	1	0	1	0	NA	NA	NA	NA	NA	NA	850600
946	moderately	1	1	1	1	1	0	1	1	NA	0	0	0	0	0	0	0	NA	NA	NA	NA	NA	1	NA	1	1	1	0	1	0	0.951088	0.772104	0	0	0	0.0397771	12265
947	inactive	NA	NA	NA	NA	1	0	1	1	1	1	1	1	NA	1	1	1	NA	0	1	1	1	NA	NA	NA	NA	0	0	0	0	0.732667	0.999266	0.494712	0.891598	0	NA	349589
948	moderately	NA	NA	NA	NA	NA	0	1	1	1	0	1	0	1	0	1	0	0	0	0	1	1	0	1	1	1	1	0	1	0	0.123954	0	0.288849	0	0	NA	77343
949	inactive	0	1	1	1	1	NA	0	NA	0	0	1	1	1	0	1	1	0	0	0	1	1	0	1	1	1	1	0	1	0	0.722288	0.25825	0.246235	0	0.00372313	0.00331951	9702.5
950	moderately	0	1	1	1	1	1	1	1	1	1	1	1	1	0	1	1	1	1	1	NA	0	0	1	1	1	1	0	1	0	NA	NA	NA	NA	NA	0	1423.5
951	inactive	0	1	1	1	1	0	1	1	1	NA	1	0	1	0	1	0	0	0	0	1	1	0	1	1	1	1	0	1	0	0.263448	0.333966	0.07	0	0	0.0225845	41447
952	inactive	0	1	1	1	1	0	0	0	1	1	1	1	1	0	0	0	0	NA	0	0	0	0	1	1	1	1	0	1	0	0.0923903	0.620949	0.727305	0	0	NA	4216
953	moderately	0	0	0	1	1	0	1	1	1	0	0	0	1	0	1	0	0	0	0	1	1	1	0	0	1	0	1	0	0	0.773787	0.351319	0	0	0	0.0315836	30295.5
954	inactive	0	0	0	1	NA	1	1	1	0	0	1	1	NA	1	1	1	0	0	0	1	1	0	0	0	1	0	1	0	1	0.2465	0.620167	0.753333	0.577167	0	0.010499	14927.5
955	inactive	NA	NA	NA	NA	NA	NA	NA	NA	NA	NA	NA	NA	NA	NA	NA	NA	NA	NA	NA	NA	NA	NA	NA	NA	NA	1	1	0	1	NA	NA	NA	NA	NA	NA	200948
956	inactive	NA	NA	NA	NA	1	0	0	0	0	0	0	0	1	0	1	1	0	0	0	1	1	NA	NA	NA	NA	1	0	1	0	0.743488	0.790966	0.656358	0.385859	0.374824	NA	916939
957	moderately	0	1	1	1	1	0	0	0	1	NA	1	0	1	0	1	0	0	0	0	0	1	0	1	1	1	1	0	1	0	0.682565	0.198812	0	0	0	0	437522
958	inactive	0	1	1	1	1	0	1	0	NA	NA	1	1	1	1	0	NA	0	0	0	1	1	0	1	1	1	1	0	1	0	0.0642336	0.348418	0.332522	0	0	0.00313235	169636
959	inactive	0	1	1	1	1	0	1	1	1	0	1	1	1	0	1	0	0	0	0	1	1	0	1	1	1	1	0	1	0	0.141735	0.841826	0.321279	0	0	NA	286400
960	moderately	0	1	1	1	1	0	1	0	1	1	1	1	1	0	1	0	0	0	0	1	1	0	1	1	1	1	0	1	0	0.0670382	0.210457	0.0667104	0	0.000327815	0.00314219	259058
961	moderately	NA	NA	NA	NA	1	0	1	1	0	0	0	0	NA	1	1	1	1	1	NA	0	0	NA	NA	NA	NA	1	0	1	0	NA	NA	NA	NA	NA	NA	89253
962	inactive	0	0	1	1	1	1	1	1	1	1	1	0	0	0	0	0	NA	NA	NA	NA	NA	NA	NA	NA	NA	0	0	0	0	0.510835	0.989842	0.469752	0.757562	0.153499	NA	10163
963	inactive	0	1	1	1	NA	NA	NA	NA	0	0	1	1	1	1	1	1	1	1	1	1	1	0	1	1	1	1	0	1	0	0.658003	0.995877	0.598494	0.960029	0	0.00339848	9127
964	moderately	0	1	1	1	1	0	1	1	1	0	1	1	1	0	1	0	0	0	0	0	1	0	1	1	1	1	0	1	0	NA	NA	NA	NA	NA	0.0332523	1513.5
965	inactive	0	1	1	1	1	0	1	0	0	0	0	0	1	1	1	1	0	0	0	1	1	0	1	1	1	1	0	1	0	0.630578	0.231927	0.417676	0	0	0.00354297	201331
966	moderately	1	1	1	1	1	0	1	1	1	0	1	0	1	0	1	1	1	1	1	1	1	1	1	1	1	1	0	1	0	0.997673	0.628184	0	0	0	0.0234328	10062.5
967	inactive	1	1	1	1	1	0	0	0	0	0	0	0	0	1	1	1	0	0	0	1	1	1	1	1	1	1	0	1	0	0.0662329	0.478979	0.524024	0.551051	0	NA	43106.5
968	inactive	NA	1	1	1	1	0	1	1	1	NA	1	1	1	1	1	0	0	0	NA	NA	1	0	1	1	1	1	0	1	0	0	0.0619302	0	0	0	NA	47582.5
969	highly	NA	NA	NA	NA	NA	NA	NA	NA	0	0	0	0	0	0	NA	0	0	0	0	0	1	1	1	1	1	1	0	1	0	0.0257689	0.0257689	0.0257689	0.0257689	0.00581879	NA	32952.5
970	moderately	NA	NA	NA	NA	1	0	NA	NA	0	0	1	0	NA	1	1	1	0	0	0	1	1	NA	NA	NA	NA	1	0	1	0	NA	NA	NA	NA	NA	NA	15774
971	moderately	1	1	1	1	1	0	1	1	1	NA	1	0	0	0	NA	0	0	0	0	1	1	1	1	1	1	1	0	1	0	0.179881	0.687656	0	0	0	0.0272069	196
972	moderately	NA	NA	NA	NA	1	0	1	0	0	0	0	0	1	0	1	1	0	0	0	0	1	NA	NA	NA	NA	1	0	1	0	0.574231	0.393293	0.32622	0.325689	0.0666755	NA	81621.5
973	inactive	0	0	0	1	1	0	1	1	1	1	1	1	NA	NA	NA	NA	0	0	0	1	1	0	0	0	1	1	0	1	0	0.225515	0	0.0804711	0	0	0.0118699	412006
974	inactive	NA	NA	NA	NA	1	1	1	1	1	1	1	1	1	1	0	0	0	NA	NA	NA	1	NA	NA	NA	NA	1	1	0	0	NA	NA	NA	NA	NA	NA	23677
975	inactive	NA	NA	NA	NA	1	0	1	1	1	0	1	0	1	1	1	0	0	0	NA	1	1	NA	NA	NA	NA	1	0	0	1	0.295528	0.853131	0.390161	0	0	NA	11471
976	inactive	NA	NA	NA	NA	NA	NA	NA	NA	NA	NA	NA	NA	NA	NA	NA	NA	NA	NA	NA	NA	NA	NA	NA	NA	NA	0	0	0	0	0.998512	0.849702	0.99628	0.874256	0.850446	NA	82844.5
977	inactive	0	1	1	1	1	0	1	1	1	NA	1	0	1	0	NA	0	0	NA	1	1	1	0	1	1	1	1	0	1	0	0.469787	0.497195	0.397019	0.00144254	0	0.00312257	5104
978	moderately	0	1	1	1	1	0	1	1	1	1	1	1	1	1	1	0	0	0	0	0	1	0	1	1	1	1	0	1	0	0.45088	0.0633368	0.0618324	0	0	0.0256764	260590
979	moderately	1	1	1	1	1	0	0	0	0	0	0	0	NA	0	1	1	0	0	0	0	1	1	1	1	1	1	0	1	0	0.0774021	0.257295	0	0	0	0.0248089	83541
980	inactive	0	0	0	1	NA	0	0	0	NA	NA	NA	NA	NA	NA	NA	NA	NA	NA	NA	NA	NA	NA	NA	NA	NA	0	0	1	0	1	0.991495	0.998785	0	0	NA	100078
981	inactive	NA	NA	NA	NA	NA	NA	NA	NA	NA	NA	NA	NA	NA	NA	NA	NA	NA	NA	NA	NA	NA	NA	NA	NA	NA	0	0	0	1	0.998821	0.996462	0.826415	0.922877	0	NA	66146
982	moderately	0	1	1	1	1	0	1	1	1	NA	1	1	NA	1	1	0	0	0	NA	1	1	0	1	1	1	1	0	1	0	NA	NA	NA	NA	NA	NA	13996.5
983	moderately	0	1	1	1	1	0	1	1	1	0	1	1	NA	1	1	0	0	0	0	1	1	NA	NA	NA	NA	1	0	1	0	NA	NA	NA	NA	NA	NA	103831
984	inactive	NA	NA	NA	NA	0	0	0	NA	1	0	1	1	1	0	1	0	0	0	0	0	1	1	1	1	1	1	0	1	0	0.929379	0.998305	0.995198	0	0.0101695	NA	8662
985	moderately	1	1	1	1	1	0	0	1	1	0	1	0	1	0	1	0	0	0	0	0	1	1	1	1	1	1	0	1	0	0.387424	0.0757268	0	0	0	0.047801	86144.5
986	moderately	NA	NA	NA	NA	0	0	0	1	0	0	1	1	1	0	1	1	0	0	0	1	1	NA	NA	NA	NA	1	0	1	0	0.652809	0.373422	0.590943	0	0	NA	52736
987	moderately	1	1	1	1	1	0	0	0	NA	NA	NA	NA	NA	NA	NA	NA	NA	NA	NA	NA	NA	1	1	1	1	1	0	1	0	0.998997	0.431795	0	0	0	0.00229227	40757.5
988	inactive	NA	NA	NA	NA	1	0	1	1	1	NA	NA	0	0	0	1	0	1	0	1	1	1	NA	NA	NA	NA	0	1	0	0	0.267173	0.416933	0.209065	0.407947	0	NA	10454
989	inactive	1	1	1	1	1	0	1	1	1	0	1	1	1	0	1	0	0	0	0	0	1	0	1	1	1	1	0	1	0	NA	NA	NA	NA	NA	0.0648657	687
990	inactive	NA	NA	NA	NA	NA	NA	NA	NA	NA	NA	NA	NA	NA	NA	NA	NA	0	0	1	1	1	NA	NA	NA	NA	0	0	0	1	0.998854	0.99427	0.934683	0.488923	0.483575	NA	5779
991	inactive	0	1	1	1	1	NA	1	1	1	1	1	1	1	0	1	0	0	0	0	0	1	1	1	1	1	1	0	1	0	0.176049	0.238471	0.0607603	0	0	NA	4403.5
992	highly	1	1	1	1	1	0	1	0	0	0	1	0	1	0	1	1	0	0	0	0	1	1	1	1	1	1	0	1	0	0.38604	0.25776	0	0	0	0.00230282	28109
993	inactive	0	1	1	1	1	0	1	1	1	0	1	1	1	0	1	0	0	0	0	1	1	0	1	1	1	1	0	1	0	0.0674516	0.0366695	0.0672834	0	0	0.0338119	11229.5
994	highly	1	1	1	1	1	0	1	1	1	0	1	0	1	0	1	0	0	0	0	1	1	1	1	1	1	1	0	1	0	NA	NA	NA	NA	NA	NA	27089
995	inactive	0	1	1	1	1	0	1	1	1	NA	1	0	1	0	1	0	0	0	0	0	1	0	1	1	1	1	0	1	0	0.170111	0.453983	0.242537	0	0	0.0521905	344525
996	moderately	1	0	0	0	1	0	1	1	1	NA	1	0	1	0	1	1	1	1	1	1	1	1	0	0	0	0	1	0	1	0.219009	0.0957712	0.170439	0	0	0	5318
997	highly	1	1	1	1	1	1	1	1	0	0	1	0	1	1	1	1	0	0	0	1	1	1	1	1	1	1	0	1	0	0.626698	0.171146	0.277466	0	0.000147667	0	199964
998	inactive	0	1	1	1	1	0	1	1	1	0	0	0	0	0	0	0	NA	NA	NA	NA	NA	NA	NA	NA	NA	1	0	1	0	0.104773	0.10449	0.00112962	0.0254165	0.000564812	NA	56058.5
999	inactive	NA	NA	NA	NA	NA	NA	NA	NA	0	0	0	0	NA	1	1	0	0	0	0	0	1	0	1	1	1	1	0	1	0	0.00377992	0.00377992	0	0.00377992	0	NA	46945.5
1000	highly	1	1	1	1	1	0	0	0	0	0	0	0	1	0	1	1	0	0	0	0	1	1	1	1	1	1	0	1	0	0.397518	0.0879723	0	0	0	0.00229753	378161
1001	inactive	NA	NA	NA	NA	0	0	1	1	0	0	0	NA	1	1	NA	NA	NA	0	1	1	1	NA	NA	NA	NA	0	0	0	1	NA	NA	NA	NA	NA	NA	16764.5
1002	inactive	NA	NA	NA	NA	NA	NA	NA	NA	NA	NA	NA	NA	NA	NA	NA	NA	0	0	1	1	1	0	0	0	1	0	0	0	1	NA	NA	NA	NA	NA	NA	17636.5
1003	inactive	NA	NA	NA	NA	NA	NA	NA	NA	NA	NA	NA	NA	NA	NA	NA	NA	0	0	1	1	1	0	0	0	1	0	0	0	1	NA	NA	NA	NA	NA	NA	17625
1004	inactive	NA	NA	NA	NA	NA	NA	NA	NA	NA	NA	NA	NA	NA	NA	NA	NA	0	0	1	NA	0	NA	NA	NA	NA	0	0	0	1	NA	NA	NA	NA	NA	NA	5006
1005	inactive	NA	NA	NA	NA	NA	NA	NA	NA	NA	NA	NA	NA	NA	NA	NA	NA	0	0	1	1	1	NA	NA	NA	NA	0	0	0	1	NA	NA	NA	NA	NA	NA	20095
1006	inactive	NA	NA	NA	NA	NA	NA	NA	NA	NA	NA	NA	NA	NA	NA	NA	NA	0	0	1	1	1	0	0	0	1	0	0	0	1	NA	NA	NA	NA	NA	NA	15582
1007	inactive	NA	NA	NA	NA	NA	NA	NA	NA	NA	NA	NA	NA	NA	NA	NA	NA	0	0	1	1	1	0	0	0	1	0	0	0	1	NA	NA	NA	NA	NA	NA	15444.5
1008	inactive	0	0	0	1	1	0	0	1	NA	1	1	1	NA	1	NA	0	1	0	1	1	1	NA	NA	NA	NA	1	1	0	0	0.472411	0.87571	0.310541	0.285793	0.00623281	NA	1794.5
1009	inactive	NA	NA	NA	NA	NA	1	1	1	1	1	1	1	1	1	NA	NA	1	1	0	0	0	NA	NA	NA	NA	1	0	0	0	NA	NA	NA	NA	NA	NA	194445
1010	inactive	0	1	1	1	1	0	1	1	1	NA	1	1	1	1	1	0	0	0	0	1	1	NA	NA	NA	NA	1	0	1	0	0.702805	0.69129	0.713218	0.282494	0.273184	NA	6773
1011	inactive	NA	NA	NA	NA	NA	NA	NA	NA	0	0	0	0	0	1	1	NA	NA	NA	NA	NA	NA	NA	NA	NA	NA	0	0	0	0	0.999431	0.99852	0.996472	0.816982	0.832005	NA	157192
1012	moderately	1	1	1	1	1	NA	0	0	0	0	0	0	1	1	1	1	0	NA	1	1	1	1	1	1	1	1	0	1	0	0.376335	0.122548	0.417184	0	0	0	201824
1013	moderately	1	1	1	1	1	0	1	1	1	0	1	0	1	0	1	0	0	0	0	1	1	1	1	1	1	1	0	1	0	0.553441	0.132859	0	0	0	0.02333	160798
1014	inactive	0	0	0	1	NA	NA	NA	NA	NA	NA	NA	NA	NA	NA	NA	NA	0	NA	1	1	1	1	0	0	0	1	1	0	1	0.997681	0.515362	0	0	0	NA	253048
1015	moderately	0	0	0	1	1	0	1	1	1	NA	1	0	1	0	1	0	0	0	0	0	1	0	0	0	1	0	1	0	1	0.549506	0.463059	0.000167532	0	0.000670129	0.0110807	828535
1016	highly	1	1	1	1	1	0	0	0	0	0	1	0	1	0	1	1	0	0	0	1	1	1	1	1	1	1	0	1	0	0.634265	0.167358	0	0	0	0.00229753	107316
1017	moderately	NA	NA	NA	NA	0	0	0	1	0	0	0	0	NA	0	1	1	0	0	0	1	1	NA	NA	NA	NA	1	0	1	0	0.691717	0.114316	0.000529241	0.000529241	0.000529241	NA	119352
1018	inactive	NA	NA	NA	NA	NA	NA	NA	NA	NA	NA	NA	NA	NA	NA	NA	NA	0	0	1	1	1	NA	NA	NA	NA	0	0	0	1	0.760234	0	0	0	0	NA	4899
1019	highly	1	1	1	1	1	1	1	1	0	0	1	0	1	1	1	1	0	0	0	0	1	1	1	1	1	1	1	1	1	0.189037	0.211859	0	0	0	0.00229753	12887.5
1020	inactive	NA	NA	NA	NA	NA	NA	NA	NA	NA	NA	NA	NA	NA	NA	NA	NA	NA	NA	NA	NA	NA	NA	NA	NA	NA	1	0	1	0	0.98062	0.99031	0.449612	0.986434	0	NA	16224
1021	moderately	NA	NA	NA	NA	NA	NA	NA	NA	1	0	0	0	0	0	0	0	0	0	1	1	1	NA	NA	NA	NA	0	1	1	0	0.917425	0.313972	0.00313972	0.00313972	0.00313972	NA	23383
1022	highly	1	1	1	1	1	0	1	0	0	0	0	0	1	0	1	1	0	0	0	1	1	1	1	1	1	1	0	1	0	NA	NA	NA	NA	NA	0.00229227	198340
1023	inactive	NA	NA	NA	NA	1	1	1	NA	0	0	0	NA	1	NA	NA	NA	NA	NA	NA	NA	NA	NA	NA	NA	NA	0	1	0	0	0.995766	0.987968	0.178922	0.0831105	0	NA	4194
1024	moderately	1	1	1	1	1	0	1	1	1	0	0	0	0	0	NA	0	0	0	0	1	1	1	1	1	1	1	0	1	0	0.487673	0.00154083	0	0	0	0.0171762	48656.5
1025	inactive	NA	NA	NA	NA	NA	0	1	1	0	0	0	NA	1	1	NA	0	1	0	1	1	1	NA	NA	NA	NA	1	1	0	0	0.170061	0.870674	0.501088	0	0	NA	24995
1026	inactive	NA	NA	NA	NA	NA	NA	NA	NA	NA	NA	NA	NA	NA	NA	NA	NA	NA	NA	NA	NA	NA	NA	NA	NA	NA	0	1	0	0	1	0.834135	0	0	0.00240385	NA	44070
1027	inactive	NA	NA	NA	NA	1	0	0	0	NA	NA	NA	NA	NA	NA	NA	NA	NA	NA	NA	NA	NA	NA	NA	NA	NA	1	0	0	0	1	0.999244	0.996218	0.979576	0.015885	NA	6211
1028	moderately	1	1	1	1	1	0	1	1	1	0	0	0	1	0	1	0	0	0	0	1	1	1	1	1	1	1	0	1	0	0.304101	0	0.000172295	0	0	0.0493688	23941.5
1029	inactive	NA	NA	NA	NA	0	0	0	NA	1	1	1	1	1	1	1	1	1	0	1	1	1	NA	NA	NA	NA	0	0	1	0	0.61465	0.67078	0.500199	0.549363	0	NA	494934
1030	inactive	NA	1	1	1	1	0	1	1	1	1	1	1	1	1	1	0	1	0	1	1	1	NA	NA	NA	NA	1	0	1	0	0.885927	0.775973	0.954577	0.661899	0	NA	274542
1031	inactive	0	0	0	1	1	0	0	0	NA	NA	NA	NA	NA	NA	NA	NA	0	0	1	1	1	0	0	0	1	1	1	0	1	0.198941	0.160363	0.186082	0.183056	0	NA	5796.5
1032	inactive	NA	NA	NA	NA	NA	NA	NA	NA	1	0	0	NA	1	1	NA	0	1	0	1	1	1	0	0	0	1	1	1	0	0	NA	NA	NA	NA	NA	NA	2433.5
1033	moderately	1	0	0	1	1	0	1	1	1	0	0	0	1	0	1	0	0	0	0	1	1	1	0	0	0	0	1	0	1	0.285639	0	0.319731	0	0	0.0416774	3632.5
1034	moderately	0	1	1	1	1	0	1	0	1	NA	1	0	1	0	1	0	0	0	0	0	1	0	1	1	1	1	0	1	0	0.358255	0.364953	0.720311	0	0	0.00312257	11989
1035	inactive	NA	NA	NA	NA	NA	NA	NA	NA	NA	NA	NA	NA	NA	NA	NA	NA	NA	NA	NA	NA	NA	NA	NA	NA	NA	0	0	0	1	0.995979	0.997319	0.80429	0	0.164879	NA	10284
1036	inactive	0	0	0	1	1	1	1	1	1	0	1	1	NA	1	1	1	1	1	1	1	1	NA	NA	NA	NA	0	1	0	1	0.30859	0.196592	0.0503991	0	0	NA	10611.5
1037	inactive	NA	NA	NA	NA	NA	NA	NA	NA	1	1	1	1	NA	0	0	0	NA	NA	0	0	0	NA	NA	NA	NA	0	0	1	0	0.213728	0.996923	0.870769	0.88213	0.0766864	NA	55506.5
1038	moderately	NA	NA	NA	NA	1	0	1	1	1	NA	1	1	1	0	1	0	0	0	0	0	1	0	1	1	1	1	0	1	0	0.990073	0.441533	0.0543975	0	0	NA	163304
1039	inactive	1	1	1	1	1	0	1	1	NA	0	NA	NA	1	0	1	NA	0	0	0	1	1	1	1	1	1	1	0	1	0	0.0737831	0.0664389	0	0	0	0.00242572	33366.5
1040	inactive	1	1	1	1	1	0	1	1	1	0	0	0	1	1	1	0	0	0	1	1	NA	1	1	1	1	1	0	1	0	NA	NA	NA	NA	NA	NA	802822
1041	moderately	0	1	1	1	1	0	1	1	1	NA	1	0	1	1	1	0	0	0	0	1	1	0	1	1	1	1	0	1	0	NA	NA	NA	NA	NA	0.0165762	912052
1042	inactive	0	0	0	1	1	1	1	1	1	0	0	1	1	1	NA	0	1	0	1	1	1	NA	NA	NA	NA	1	1	0	1	NA	NA	NA	NA	NA	NA	715590
1043	inactive	0	1	1	1	1	0	1	1	1	0	1	1	1	0	NA	0	1	1	1	NA	1	0	1	1	1	1	0	1	0	NA	NA	NA	NA	NA	NA	76393
1044	moderately	0	1	1	1	NA	0	1	1	0	0	1	1	1	0	1	1	NA	NA	NA	NA	NA	0	1	1	1	1	0	1	0	0.237615	0.647558	0.239207	0.019816	0.019816	0.00317209	216088
1045	moderately	1	1	1	1	1	0	1	1	1	0	1	1	1	1	1	0	0	0	0	0	1	1	1	1	1	1	0	1	0	0.210162	0.230612	0.0462482	0	0.0154161	NA	235802
1046	inactive	0	0	0	1	1	0	1	1	1	1	1	0	1	1	1	1	NA	1	1	1	1	0	0	0	1	0	1	0	0	NA	NA	NA	NA	NA	NA	36999.5
1047	inactive	1	1	1	1	1	0	1	1	NA	0	0	0	1	1	1	1	NA	NA	NA	NA	NA	1	1	1	1	1	0	1	0	NA	NA	NA	NA	NA	0	52497
1048	moderately	0	1	1	1	1	0	1	1	1	NA	1	0	1	0	1	0	0	0	0	1	1	0	1	1	1	1	0	1	0	0.519434	0.555094	0.242642	0	0	0.0295454	236901
1049	inactive	1	1	1	1	1	0	1	1	1	NA	1	1	1	0	1	0	0	0	0	1	1	0	1	1	1	1	0	1	0	0.778656	0.0675701	0	0	0	NA	491358
1050	inactive	NA	NA	NA	NA	1	0	0	0	0	0	1	0	1	0	1	1	0	0	0	1	1	NA	NA	NA	NA	1	0	1	0	0.161625	0.306748	0.253861	0.000211551	0.000211551	NA	49068.5
1051	inactive	NA	NA	NA	NA	NA	NA	NA	NA	NA	NA	NA	NA	NA	NA	NA	NA	0	0	NA	1	1	NA	NA	NA	NA	0	0	0	0	NA	NA	NA	NA	NA	NA	62448
1052	moderately	1	1	1	1	1	0	1	1	1	0	1	0	1	0	1	0	0	0	0	1	1	1	1	1	1	1	0	1	0	0.98747	0.298679	0	0	0	0.0282558	102575
1053	moderately	1	1	1	1	1	0	0	0	0	0	0	0	1	0	1	1	0	1	1	1	1	1	1	1	1	1	0	1	0	0.441049	0.701044	0.33066	0	0	0.00229227	126190
1054	inactive	0	1	1	1	1	0	0	0	0	0	0	0	NA	1	1	1	NA	0	1	1	1	0	1	1	1	1	0	1	0	NA	NA	NA	NA	NA	NA	200751
1055	inactive	0	1	1	1	1	0	1	1	1	NA	1	0	1	0	1	0	0	0	0	1	1	0	1	1	1	1	0	1	0	0.520114	0.852315	0.807438	0	0	0.0468266	4736.5
1056	moderately	1	1	1	1	1	0	1	1	1	0	1	0	1	0	1	0	0	0	0	0	1	1	1	1	1	1	0	1	0	0.357516	0.487648	0	0	0	0.0531341	354036
1057	moderately	NA	NA	0	0	1	0	1	1	1	NA	1	NA	NA	1	1	1	0	NA	1	1	1	NA	1	1	1	1	0	1	0	0.998991	0.999328	0.89072	0.92384	0.00168124	0.0498658	205876
1058	moderately	0	0	1	1	1	0	1	1	1	NA	1	0	NA	0	0	0	0	0	1	1	1	0	0	1	1	0	1	1	0	NA	NA	NA	NA	NA	0.022063	12195.5
1059	inactive	NA	0	1	1	1	1	1	1	1	1	1	1	1	1	0	0	0	0	0	0	1	0	0	0	1	1	1	0	1	0.135801	0.259036	0.290697	0.155188	0	NA	321
1060	inactive	NA	NA	NA	NA	NA	NA	NA	NA	0	0	0	0	NA	1	1	NA	0	NA	1	NA	1	NA	NA	NA	NA	0	0	1	0	NA	NA	NA	NA	NA	NA	12622
1061	moderately	NA	NA	NA	NA	NA	NA	NA	NA	NA	NA	NA	NA	NA	NA	NA	NA	0	1	1	0	0	NA	NA	NA	NA	0	0	0	0	0.0563607	0.997316	0.996779	0.0107354	0.00536769	NA	6724
1062	moderately	NA	NA	NA	NA	1	0	1	1	1	1	1	1	1	1	1	1	NA	1	1	1	1	NA	NA	NA	NA	1	0	1	0	NA	NA	NA	NA	NA	NA	6248.5
1063	inactive	NA	NA	NA	NA	NA	1	1	1	0	0	0	NA	1	1	1	1	NA	NA	NA	NA	NA	NA	NA	NA	NA	0	1	0	1	NA	NA	NA	NA	NA	NA	13397
1064	moderately	NA	NA	NA	NA	1	1	1	1	1	1	1	1	1	1	1	1	NA	1	1	1	1	NA	NA	NA	NA	0	1	0	1	NA	NA	NA	NA	NA	NA	1448.5
1065	inactive	NA	NA	NA	NA	1	1	1	0	NA	0	0	0	0	0	0	0	0	NA	1	1	1	NA	NA	NA	NA	0	0	0	0	0.349482	0.99868	0.586805	0.2541	0.00150801	NA	22230.5
1066	inactive	NA	NA	NA	NA	1	1	1	1	1	1	1	1	1	1	1	1	NA	NA	NA	NA	NA	NA	NA	NA	NA	1	0	0	0	NA	NA	NA	NA	NA	NA	6219
1067	moderately	0	1	1	1	1	0	1	1	1	NA	1	0	1	0	1	0	NA	NA	NA	NA	NA	NA	NA	NA	NA	1	0	1	0	0.207646	0.59704	0.833821	0.300139	0.0581162	NA	19365.5
1068	moderately	1	1	1	1	1	1	1	1	1	1	1	1	1	1	1	1	1	1	1	1	1	1	1	1	1	1	0	1	0	NA	NA	NA	NA	NA	0	19191
1069	moderately	NA	NA	NA	NA	1	0	1	1	1	0	0	0	1	0	1	0	0	0	0	0	1	1	1	1	1	1	0	1	0	NA	NA	NA	NA	NA	NA	84918
1070	inactive	NA	NA	NA	NA	NA	NA	NA	NA	0	NA	0	0	0	0	0	0	NA	NA	NA	NA	NA	NA	NA	NA	NA	1	0	0	0	NA	NA	NA	NA	NA	NA	64664
1071	inactive	1	1	1	1	1	0	1	1	NA	0	NA	NA	1	1	NA	NA	0	0	NA	1	1	1	1	1	1	1	0	1	0	NA	NA	NA	NA	NA	0.0028389	51307
1072	inactive	NA	NA	NA	NA	NA	NA	NA	NA	NA	NA	NA	NA	NA	NA	NA	NA	0	0	0	0	1	NA	NA	NA	NA	1	0	1	0	NA	NA	NA	NA	NA	NA	8186
1073	inactive	0	NA	1	1	1	0	1	1	1	1	1	1	1	0	0	0	NA	NA	NA	NA	NA	0	NA	1	1	1	0	0	0	NA	NA	NA	NA	NA	NA	4873
1074	inactive	NA	NA	NA	NA	1	0	1	1	1	1	1	1	1	1	NA	0	0	NA	1	1	1	NA	NA	NA	NA	1	0	1	0	NA	NA	NA	NA	NA	NA	27992
1075	moderately	1	1	1	1	1	0	1	1	1	0	1	0	1	1	1	1	0	0	0	0	1	1	1	1	1	1	0	1	0	NA	NA	NA	NA	NA	0.0304113	13730
1076	inactive	0	1	1	1	1	0	1	0	1	1	NA	NA	1	NA	NA	NA	0	0	NA	1	1	0	1	1	1	1	0	1	0	NA	NA	NA	NA	NA	NA	24955.5
1077	inactive	NA	NA	NA	NA	NA	NA	NA	NA	1	1	1	1	1	1	1	NA	NA	NA	NA	NA	NA	NA	NA	NA	NA	0	0	1	0	NA	NA	NA	NA	NA	NA	10819.5
1078	inactive	1	1	1	1	1	0	1	1	1	1	1	1	1	1	0	0	0	NA	1	1	1	1	1	1	1	1	0	1	0	NA	NA	NA	NA	NA	NA	13967.5
1079	moderately	0	1	1	1	1	0	1	0	1	0	0	0	0	0	0	0	0	0	0	1	1	0	1	1	1	1	0	1	0	NA	NA	NA	NA	NA	0.00353046	46554.5
1080	inactive	1	1	1	1	1	0	1	1	1	0	1	NA	0	NA	0	0	NA	NA	NA	NA	NA	NA	NA	NA	NA	1	0	1	0	NA	NA	NA	NA	NA	NA	5392
1081	highly	1	1	1	1	1	0	0	0	0	0	0	0	1	0	1	1	0	0	0	1	1	1	1	1	1	1	0	1	0	0.99964	0.376464	0.44098	0	0	0.0248089	2966
1082	moderately	0	0	0	1	1	0	1	1	0	0	NA	0	1	0	1	1	0	0	0	1	1	0	0	0	1	0	1	0	0	NA	NA	NA	NA	NA	0.00997533	4880
1083	inactive	0	NA	0	0	1	0	1	1	1	0	0	0	1	0	1	0	0	0	0	1	1	0	1	1	1	1	0	1	0	0.021501	0	0	0	0	NA	831
1084	inactive	NA	NA	NA	NA	NA	NA	NA	NA	0	0	0	0	0	0	NA	1	1	1	1	1	1	NA	NA	NA	NA	0	0	1	0	0.250701	0.999066	0.974151	0.469324	0	NA	22058
1085	moderately	1	1	1	1	1	0	1	0	0	0	0	0	1	0	1	1	0	0	0	0	1	1	1	1	1	1	0	1	0	NA	NA	NA	NA	NA	0.0271444	7495.5
1086	inactive	0	0	0	1	1	0	1	NA	0	0	0	NA	1	1	1	1	0	0	1	1	1	0	0	0	1	1	1	0	1	NA	NA	NA	NA	NA	0.0107242	3001.5
1087	inactive	NA	NA	NA	NA	1	0	0	0	NA	0	0	0	0	0	0	0	NA	NA	NA	NA	NA	NA	NA	NA	NA	0	0	1	0	NA	NA	NA	NA	NA	NA	3548.5
1088	moderately	0	1	1	1	1	0	0	0	0	0	0	0	1	0	1	1	0	0	0	0	1	0	1	1	1	1	0	1	0	NA	NA	NA	NA	NA	NA	602.5
1089	moderately	1	0	0	0	1	0	1	NA	0	0	0	0	1	0	1	1	0	0	0	1	1	1	0	0	0	0	1	0	1	0.994766	0.147446	0.866992	0	0	0	17625.5
1090	moderately	1	1	1	1	1	1	1	1	1	0	0	0	1	0	1	0	0	0	0	1	1	1	1	1	1	1	0	1	0	0.0748988	0.0986842	0.152665	0	0	0.0511593	8689
1091	moderately	NA	NA	NA	NA	1	1	1	1	1	1	1	1	1	1	1	0	0	1	1	1	1	1	1	1	1	1	0	1	0	NA	NA	NA	NA	NA	NA	9893
1092	inactive	NA	NA	NA	NA	NA	NA	NA	NA	0	0	0	0	0	0	NA	0	0	0	0	1	1	0	1	1	1	1	0	1	0	NA	NA	NA	NA	NA	NA	2516.5
1093	highly	1	1	1	1	1	1	1	1	1	0	1	0	1	0	1	0	0	0	0	0	1	1	1	1	1	1	0	1	0	0.481413	0.0746846	0	0	0	0.02333	1453
1094	moderately	0	1	1	1	1	0	1	1	0	0	0	0	0	1	1	1	0	0	0	1	1	0	1	1	1	1	0	1	0	NA	NA	NA	NA	NA	NA	4189.5
1095	moderately	0	1	1	1	1	0	1	0	0	0	1	0	1	0	1	1	0	0	0	1	1	0	1	1	1	1	0	1	0	NA	NA	NA	NA	NA	0	12019.5
1096	inactive	0	0	0	1	1	0	1	1	1	0	0	NA	1	1	1	0	0	0	1	1	1	0	0	0	1	1	1	0	0	NA	NA	NA	NA	NA	0.0675642	4708.5
1097	inactive	1	1	1	1	1	0	1	NA	1	0	1	0	1	0	NA	0	1	1	1	1	1	1	1	1	1	1	0	1	0	NA	NA	NA	NA	NA	NA	1863
1098	inactive	0	1	1	1	1	0	1	1	1	NA	0	0	0	NA	NA	0	0	NA	1	1	1	0	1	1	1	1	0	1	0	0.107135	0.798857	0.461148	0.577387	0	NA	14604.5
1099	inactive	1	1	1	1	1	1	1	1	0	0	0	0	0	1	1	1	0	0	1	NA	NA	1	1	1	1	1	0	1	0	NA	NA	NA	NA	NA	NA	65505
1100	highly	1	1	1	1	1	0	1	1	0	0	1	0	1	0	1	1	0	0	0	1	1	1	1	1	1	1	0	1	0	0.0765027	0.201128	0	0	0.000352547	0.00242572	401521
1101	highly	1	1	1	1	1	0	1	1	1	0	1	0	1	0	1	0	0	0	0	1	1	1	1	1	1	1	0	1	0	0.501806	0.571109	0.534652	0.00171969	0.000171969	0.037631	171488
1102	highly	1	1	1	1	0	0	0	1	1	0	1	0	1	0	1	0	0	0	0	1	1	1	1	1	1	1	0	1	0	0.657173	0.607484	0	0	0	0.0448486	79721
1103	inactive	0	1	1	1	1	0	1	0	0	0	1	1	1	0	1	1	0	0	0	1	1	0	1	1	1	1	0	1	0	0.39635	0.769284	0.743974	0	0	NA	106896
1104	inactive	NA	NA	NA	NA	1	0	NA	NA	1	NA	1	1	1	1	1	0	0	0	NA	1	1	NA	NA	NA	NA	1	1	0	1	0.830968	0.109613	0.4569	0	0	NA	8692.5
1105	moderately	1	0	0	0	1	0	1	0	1	NA	1	0	NA	0	0	0	0	0	0	0	1	1	0	0	0	0	1	0	1	0.361464	0.42703	0	0	0	0	209434
1106	inactive	0	1	1	1	NA	1	1	1	0	0	0	0	1	0	1	1	0	0	0	1	1	0	1	1	1	1	0	1	0	0.062461	0.0226421	0.054341	0.000156152	0	0.00311285	13903
1107	moderately	1	1	1	1	1	0	1	1	1	0	0	0	1	0	1	0	0	0	0	1	1	1	1	1	1	1	0	1	0	0.45678	0.0735593	0	0	0	0.0368814	2216.5
1108	highly	1	1	1	1	1	0	1	1	1	0	0	0	1	0	1	0	0	0	0	1	1	1	1	1	1	1	0	1	0	0.838472	0.584793	0	0	0	0.0257423	36183
1109	inactive	0	0	0	1	1	1	1	1	1	1	1	1	1	1	1	0	0	0	NA	1	1	0	0	0	1	1	1	0	1	0.887259	0.90055	0.453254	0.9696	0	0.0316697	158592
1110	inactive	NA	NA	NA	NA	0	0	NA	1	0	0	1	1	1	0	1	1	NA	NA	NA	NA	NA	NA	NA	NA	NA	1	0	1	0	0.998717	0.999743	0.996664	0.0279702	0.0102643	NA	3661.5
1111	moderately	0	1	1	1	1	1	1	1	1	NA	1	0	1	0	1	0	0	0	0	0	1	0	1	1	1	1	0	1	0	0.383796	0.0967524	0.0701962	0	0.00067659	0.0285542	710
1112	inactive	1	1	1	1	1	0	0	0	0	0	1	1	1	0	1	1	0	0	0	0	1	1	1	1	1	1	0	1	0	NA	NA	NA	NA	NA	NA	89233
1113	inactive	0	0	0	1	NA	0	1	1	NA	NA	0	0	1	1	NA	NA	0	NA	0	0	0	0	0	0	1	1	0	0	1	0.948673	0.686159	0.604958	0.0575242	0	0.010499	17532.5
1114	inactive	0	1	1	1	1	0	1	1	1	1	1	1	1	0	1	0	0	0	0	1	1	NA	NA	NA	NA	1	0	1	0	0.999668	0.0082905	0.60902	0.00033162	0.00033162	NA	10922
1115	inactive	0	1	1	1	1	0	1	1	1	0	1	1	1	0	1	0	0	0	0	1	1	0	1	1	1	1	0	1	0	0.999307	0.52192	0.0694854	0	0	0.0642803	32710
1116	inactive	1	1	1	1	1	0	1	1	1	0	1	0	1	1	1	0	0	0	0	0	1	1	1	1	0	1	0	1	0	NA	NA	NA	NA	NA	0.0498227	160495
1117	inactive	NA	NA	NA	NA	NA	NA	NA	NA	NA	NA	NA	NA	NA	NA	NA	NA	0	NA	0	0	0	NA	NA	NA	NA	0	0	0	1	0.975989	0.924082	0	0.329802	0.163136	NA	273608
1118	inactive	0	1	1	1	1	0	1	NA	0	0	1	1	1	0	1	1	0	0	0	1	1	0	1	1	1	1	0	1	0	NA	NA	NA	NA	NA	0.00321286	133804
1119	inactive	0	1	1	1	1	0	1	1	1	0	1	0	1	0	1	0	0	0	0	1	1	0	1	1	1	1	0	1	0	0.997268	0.536332	0	0	0	0.0287892	76895.5
1120	moderately	0	1	1	1	1	0	0	0	0	0	0	0	1	1	NA	NA	NA	NA	NA	NA	NA	0	1	1	1	1	0	1	0	0.958716	0.640032	0.609802	0.270875	0.0745772	0.00311285	15045.5
1121	moderately	1	1	1	1	1	0	1	1	1	0	0	0	1	0	1	0	0	0	0	0	1	1	1	1	1	1	0	1	0	0.998988	0.0760796	0	0	0	0.0232943	16027
1122	moderately	1	1	1	1	1	0	1	0	0	0	0	0	1	0	1	1	0	0	0	0	1	1	1	1	1	1	0	1	0	NA	NA	NA	NA	NA	0.00234604	8177
1123	moderately	NA	NA	NA	NA	1	1	1	1	NA	NA	NA	NA	NA	NA	NA	NA	NA	NA	NA	NA	NA	0	0	1	1	0	1	1	0	NA	NA	NA	NA	NA	NA	6208
1124	highly	0	0	0	1	1	0	1	1	NA	NA	NA	NA	NA	NA	NA	NA	NA	NA	NA	NA	NA	1	1	1	1	1	0	1	0	0.830262	0	0	0	0	0.0454685	178677
1125	moderately	1	1	1	1	1	0	1	1	1	NA	1	0	1	0	1	0	0	0	0	0	1	1	1	1	1	1	0	1	0	0.994435	0.416174	0	0	0	0.0529669	69687
1126	moderately	0	1	1	1	1	0	1	1	1	0	1	0	1	0	1	0	0	0	0	1	1	0	1	1	1	1	0	1	0	0.311058	0.85084	0.501385	0	0	NA	43322.5
1127	inactive	0	1	1	1	NA	0	1	1	1	1	1	1	1	1	1	1	1	0	1	NA	0	0	1	1	1	1	1	1	0	NA	NA	NA	NA	NA	NA	16468
1128	inactive	NA	NA	NA	NA	NA	NA	NA	NA	NA	NA	NA	NA	NA	NA	NA	NA	NA	NA	NA	NA	NA	NA	NA	NA	NA	1	1	0	1	NA	NA	NA	NA	NA	NA	64217.5
1129	moderately	1	1	1	1	NA	0	1	1	0	0	0	0	1	0	1	1	0	0	0	1	1	1	1	1	1	1	0	1	0	NA	NA	NA	NA	NA	0.0246256	147088
1130	moderately	0	0	1	1	1	0	1	1	1	NA	1	0	1	0	NA	0	0	0	0	1	1	0	0	1	1	1	1	1	0	0	0.316231	0.000513084	0.000513084	0.000513084	0.00545707	168948
1131	moderately	1	1	1	1	1	0	1	1	1	NA	1	0	1	0	1	0	0	0	0	1	1	1	1	1	1	1	0	1	0	NA	NA	NA	NA	NA	0.0162408	182128
1132	inactive	0	1	1	1	1	0	0	0	1	NA	1	0	1	0	1	0	0	0	0	0	1	0	1	1	1	1	0	1	0	NA	NA	NA	NA	NA	0	133668
1133	moderately	0	1	1	1	1	0	1	1	1	NA	1	0	1	0	1	0	0	0	0	0	1	0	1	1	1	1	0	1	0	0	0.744227	0.39591	0	0	0.0418083	15347
1134	moderately	0	1	1	1	1	0	1	0	0	0	1	0	1	0	1	1	0	0	0	0	1	0	1	1	1	1	0	1	0	NA	NA	NA	NA	NA	0	72722.5
1135	moderately	0	1	1	1	0	0	1	1	1	NA	1	0	1	0	1	0	0	0	0	1	1	0	1	1	1	1	0	1	0	0.641315	0.0300019	0.711638	0.000191095	0.000191095	0	30504
1136	inactive	NA	NA	NA	NA	1	0	1	1	0	0	0	NA	1	1	NA	NA	1	0	1	NA	0	NA	NA	NA	NA	0	1	0	0	NA	NA	NA	NA	NA	NA	68251
1137	inactive	NA	NA	NA	NA	NA	NA	NA	NA	NA	NA	NA	NA	NA	NA	NA	NA	0	0	1	1	1	1	1	1	1	1	0	1	0	0.990596	0.989551	0.994775	0	0	NA	38390.5
1138	inactive	NA	NA	NA	NA	1	NA	0	0	1	1	1	1	1	1	1	1	0	NA	1	1	1	NA	NA	NA	NA	0	0	1	0	0.181019	0.229214	0.40418	0.357127	0	NA	153058
1139	inactive	NA	NA	NA	NA	1	0	1	1	0	0	0	0	1	NA	NA	1	0	0	1	1	1	NA	NA	NA	NA	1	0	1	0	0.999057	0.980755	0.99	0.0803774	0.000188679	NA	27752.5
1140	inactive	1	1	1	1	1	0	0	0	0	0	1	0	1	1	1	1	0	0	0	0	1	1	1	1	1	1	0	1	0	NA	NA	NA	NA	NA	0.00230282	358471
1141	inactive	0	1	1	1	1	0	1	1	1	NA	1	1	1	0	1	0	0	0	0	1	1	0	1	1	1	1	0	1	0	0.793581	0.202034	0.831463	0	0	0.0643453	221310
1142	moderately	0	1	1	1	1	0	1	1	1	0	1	1	1	0	1	0	0	0	0	1	1	0	1	1	1	1	0	1	0	0.0845595	0.70803	0.394079	0.000886368	0	0.0432154	93273.5
1143	moderately	1	1	1	1	1	0	0	0	1	NA	1	1	1	0	1	0	0	0	0	0	1	1	1	1	1	1	0	1	0	0.990388	0.205902	0.517707	0	0.000505902	0.00231884	98356.5
1144	inactive	1	1	1	1	1	0	1	1	1	0	1	1	1	0	1	0	0	0	0	1	1	1	1	1	1	1	0	1	0	0.99823	0.587538	0.459196	0	0	0.0630829	84900
1145	inactive	NA	NA	NA	NA	1	1	1	1	NA	0	0	0	0	0	0	0	NA	NA	NA	NA	NA	NA	NA	NA	NA	1	1	0	1	NA	NA	NA	NA	NA	NA	171944
1146	moderately	0	1	1	1	1	0	1	1	NA	0	0	0	0	0	0	0	NA	NA	NA	NA	NA	0	1	1	1	1	0	1	0	NA	NA	NA	NA	NA	NA	76657.5
1147	inactive	NA	NA	NA	NA	NA	NA	NA	NA	NA	NA	NA	NA	NA	NA	NA	NA	0	0	0	0	1	1	1	1	1	1	0	1	0	1	1	0.0340031	0.0340031	0.0139104	NA	23978.5
1148	inactive	NA	NA	NA	NA	NA	NA	NA	NA	NA	0	0	0	0	0	0	0	NA	NA	NA	NA	NA	NA	NA	NA	NA	0	0	0	0	0	0.998158	0.998158	0.119705	0	NA	48856.5
1149	inactive	0	0	0	1	1	0	1	1	0	0	0	1	1	1	NA	NA	1	0	1	1	1	0	0	0	1	0	1	0	0	NA	NA	NA	NA	NA	0.0112049	79113.5
1150	inactive	NA	NA	NA	NA	0	0	0	NA	1	1	1	1	1	1	1	1	NA	1	1	1	1	1	1	1	1	1	0	1	0	0.0747336	0.630898	0	0	0	NA	88216
1151	inactive	0	1	1	1	1	0	1	1	0	0	0	0	NA	1	1	1	0	0	NA	1	1	0	1	1	1	1	0	1	0	NA	NA	NA	NA	NA	NA	20310
1152	inactive	NA	NA	NA	NA	0	0	1	1	1	1	1	1	1	1	1	0	0	0	0	1	1	0	1	1	1	1	0	1	0	NA	NA	NA	NA	NA	NA	251890
1153	moderately	NA	NA	NA	NA	1	0	1	1	1	1	1	1	NA	1	1	1	NA	0	1	1	1	NA	NA	NA	NA	1	1	0	1	NA	NA	NA	NA	NA	NA	8163
1154	inactive	0	0	1	1	1	0	1	1	1	NA	1	0	1	1	1	0	0	0	0	1	1	1	NA	0	0	1	0	1	0	NA	NA	NA	NA	NA	NA	27296
1155	inactive	NA	1	1	1	1	0	NA	NA	0	NA	1	1	NA	1	1	1	1	0	1	NA	0	NA	1	1	1	1	0	1	0	NA	NA	NA	NA	NA	0.00320257	20644
1156	inactive	NA	NA	NA	NA	1	1	1	1	1	1	1	1	1	1	1	1	0	NA	1	1	1	NA	NA	NA	NA	0	0	0	0	NA	NA	NA	NA	NA	NA	105026
1157	inactive	NA	NA	NA	NA	1	0	0	NA	0	0	0	0	NA	1	1	1	0	1	1	1	1	NA	NA	NA	NA	0	0	0	0	NA	NA	NA	NA	NA	NA	25319.5
1158	inactive	NA	NA	NA	NA	NA	NA	0	0	0	0	0	0	0	NA	1	1	1	0	1	1	1	NA	NA	NA	NA	0	1	0	0	NA	NA	NA	NA	NA	NA	27151.5
1159	inactive	NA	NA	NA	NA	1	1	1	1	1	NA	1	1	1	1	1	0	0	0	NA	1	1	NA	NA	NA	NA	1	1	0	1	0.438389	0.907827	0.293176	0.844276	0	NA	735131
1160	moderately	0	1	1	1	1	0	1	1	1	0	0	0	1	0	1	0	0	0	0	1	1	0	1	1	1	1	0	1	0	0.185403	0.0624554	0	0	0	0.0263062	231360
1161	highly	1	1	1	1	1	0	1	1	1	0	1	0	1	0	1	0	0	0	0	0	1	1	1	1	1	1	0	1	0	0.221459	0.483822	0	0	0	0.0376837	391877
1162	moderately	1	1	1	1	1	0	1	0	0	0	0	0	NA	0	1	1	0	0	0	0	1	1	1	1	1	1	0	1	0	NA	NA	NA	NA	NA	0.00230282	108821
1163	highly	1	1	1	1	1	0	1	0	0	0	0	0	1	0	1	1	0	0	0	0	1	1	1	1	1	1	0	1	0	NA	NA	NA	NA	NA	0.00229753	66873.5
1164	moderately	1	1	1	1	NA	0	1	1	0	0	0	0	NA	0	1	1	0	0	0	1	1	1	1	1	1	1	0	1	0	0.997199	0.0644258	0.00052521	0.00052521	0	0.0246256	94346.5
1165	moderately	1	1	1	1	1	0	1	1	1	0	0	0	NA	0	0	0	0	0	0	0	1	1	1	1	1	1	0	1	0	NA	NA	NA	NA	NA	0.0328209	147460
1166	inactive	0	1	1	1	1	0	1	1	1	NA	1	0	1	0	1	0	0	0	0	0	1	0	1	1	1	1	0	1	0	NA	NA	NA	NA	NA	0.0594588	51450.5
1167	highly	1	1	1	1	1	0	0	0	0	0	1	0	1	0	1	1	0	0	0	0	1	1	1	1	1	1	0	1	0	NA	NA	NA	NA	NA	0.00229753	263578
1168	inactive	0	1	1	1	1	0	1	1	1	NA	1	1	1	1	1	0	NA	NA	NA	NA	NA	0	1	1	1	1	0	1	0	0.0242839	0.62858	0.835461	0	0	0.0575347	455258
1169	moderately	NA	NA	NA	NA	NA	NA	NA	NA	0	0	0	0	0	0	NA	0	0	0	0	0	1	1	0	0	1	0	0	0	1	0	0.00143885	0.00143885	0	0	NA	2899
1170	moderately	1	1	1	1	1	0	1	0	0	0	1	0	1	0	1	1	0	0	0	1	1	1	1	1	1	1	0	1	0	0.997768	0.624034	0	0	0	0.00229227	235706
1171	inactive	0	1	1	1	1	0	1	0	0	0	1	1	1	1	1	1	0	0	0	0	1	0	1	1	1	1	0	1	0	0.210518	0.835267	0.75437	0	0.00355762	0	870502
1172	inactive	NA	NA	1	1	1	0	1	1	0	0	0	0	1	1	1	0	0	0	1	1	1	NA	1	1	1	1	0	1	0	NA	NA	NA	NA	NA	NA	306728
1173	moderately	1	1	1	1	1	0	1	0	1	1	NA	1	NA	1	NA	NA	0	0	0	1	1	1	1	1	1	1	0	1	0	0	0.183271	0.24812	0.354323	0	0.00270088	27780
1174	highly	0	1	1	1	1	0	0	0	1	1	1	1	NA	1	NA	NA	0	0	0	1	1	0	1	1	1	1	0	1	0	0.117111	0.843689	0	0.843201	0	NA	44286
1175	inactive	NA	NA	NA	NA	NA	NA	NA	NA	NA	NA	NA	NA	NA	NA	NA	NA	0	0	0	0	1	1	1	1	NA	1	0	1	0	0.939363	1	1	0	0	NA	29978
1176	inactive	NA	NA	NA	NA	1	0	1	1	1	0	0	0	1	0	1	0	0	0	0	1	1	NA	NA	NA	NA	1	0	1	0	NA	NA	NA	NA	NA	NA	126928
1177	moderately	0	0	1	1	1	0	1	0	0	0	0	0	1	0	NA	NA	0	0	0	1	1	0	0	1	1	0	1	1	0	0.0845688	0.115473	0	0	0	0.00545707	57131
1178	moderately	1	1	1	1	1	0	1	1	1	0	1	0	1	0	1	0	0	0	0	0	1	1	1	1	1	1	0	1	0	0.999318	0.589228	0	0	0	0.0351739	55011
1179	moderately	1	1	1	1	1	0	1	1	1	0	1	0	1	0	1	0	0	0	0	1	1	1	1	1	1	1	0	1	0	0.973235	0.539478	0	0	0	0.0209202	55688
1180	inactive	1	1	1	1	NA	0	1	1	0	0	0	0	NA	0	1	1	0	0	0	1	1	1	1	1	1	1	0	1	0	0.467146	0.380585	0.554232	0	0	0.00234604	84664
1181	inactive	0	NA	0	0	0	0	0	NA	0	0	1	0	1	0	1	NA	0	NA	1	1	1	0	NA	0	0	1	0	1	0	0.160795	0.468383	0.0907859	0	0	0	151436
1182	highly	0	1	1	1	1	0	1	1	1	0	1	1	1	0	1	0	0	0	0	0	1	NA	NA	NA	NA	1	0	1	0	0.425693	0.317782	0.476944	0.205815	0.127789	NA	5289.5
1183	highly	1	1	1	1	1	0	1	1	1	0	1	0	1	0	1	0	0	0	0	0	1	1	1	1	1	1	0	1	0	NA	NA	NA	NA	NA	0.0425738	73204.5
1184	highly	1	1	1	1	1	0	1	0	0	0	0	0	1	0	1	1	0	0	0	0	1	1	1	1	1	1	0	1	0	0.439155	0.075595	0	0	0	0	61456.5
1185	inactive	NA	NA	NA	NA	1	1	1	1	1	0	0	0	0	0	0	0	NA	NA	NA	NA	NA	NA	NA	NA	NA	0	0	1	0	0.359295	0.985396	0.651831	0.654613	0.000231803	NA	43333.5
1186	inactive	0	1	1	1	NA	0	1	1	1	0	1	0	NA	1	1	0	0	0	0	1	1	0	1	1	1	1	0	1	0	0.0196443	0.956989	0.502481	0	0	NA	74901.5
1187	inactive	1	1	1	1	1	0	0	0	0	0	1	0	1	0	NA	NA	0	NA	1	1	1	1	1	1	1	1	0	1	0	NA	NA	NA	NA	NA	0.00253005	47271
1188	highly	1	1	1	1	1	0	1	1	1	NA	1	0	1	0	1	0	0	0	0	1	1	1	1	1	1	1	0	1	0	NA	NA	NA	NA	NA	0	6112
1189	moderately	NA	NA	NA	NA	1	0	1	1	1	0	0	0	1	0	1	0	0	0	0	1	1	NA	NA	NA	NA	0	1	1	0	NA	NA	NA	NA	NA	NA	32954.5
1190	inactive	NA	NA	NA	NA	1	0	1	1	1	NA	1	1	1	NA	0	0	NA	NA	NA	NA	NA	0	0	0	1	1	1	0	1	0.107407	0.992379	0	0	0	NA	91548.5
1191	moderately	1	1	1	1	1	0	1	1	0	0	0	0	NA	0	1	1	0	0	0	1	1	1	1	1	1	1	0	1	0	NA	NA	NA	NA	NA	0.0272791	56568.5
1192	inactive	0	1	1	1	1	0	0	0	1	NA	1	1	NA	0	0	0	0	0	1	1	1	0	1	1	1	1	0	1	0	NA	NA	NA	NA	NA	0.00356825	27194.5
1193	highly	1	1	1	1	1	0	1	1	1	0	1	0	1	0	1	0	0	0	0	0	1	1	1	1	1	1	0	1	0	0.179696	0.482705	0	0	0	0.0401203	12265
1194	highly	1	1	1	1	1	0	1	0	0	0	0	0	NA	0	1	1	0	0	0	1	1	1	1	1	1	1	0	1	0	0.841517	0.0789796	0	0	0	0.00229227	144314
1195	inactive	1	1	1	1	1	0	1	1	1	0	NA	1	1	0	1	0	0	0	0	0	1	0	1	1	1	1	0	1	0	0.00269088	0.25042	0.0990582	0	0	0.0351117	112660
1196	inactive	NA	NA	NA	NA	1	0	1	1	1	0	1	1	1	1	1	0	0	0	0	0	1	0	1	1	1	1	0	1	0	0.369159	0.26473	0.612556	0.0816741	0.0812678	NA	186604
1197	inactive	NA	NA	NA	NA	NA	NA	NA	NA	0	0	0	0	0	0	1	0	NA	NA	NA	NA	NA	NA	NA	NA	NA	1	0	1	0	1	0.995904	0.971331	0	0	NA	576722
1198	inactive	0	1	1	1	1	0	1	1	NA	NA	NA	NA	NA	NA	NA	NA	0	0	NA	1	1	NA	NA	0	0	1	0	1	0	0.0574672	0.998936	0.0656261	0.741752	0	0.0448336	72246
1199	moderately	0	1	1	1	1	0	1	1	1	0	0	0	1	0	1	0	0	0	0	1	1	0	1	1	1	1	0	1	0	0.116028	0.595819	0.0729965	0	0	NA	85573.5
1200	moderately	1	1	1	1	1	NA	1	1	1	1	1	1	1	0	1	0	0	0	0	1	1	1	1	1	1	1	0	1	0	0.00553944	0.131188	0.172866	0	0	0.0023571	222638
1201	inactive	NA	NA	NA	NA	NA	NA	NA	NA	NA	NA	NA	NA	NA	NA	NA	NA	0	0	1	1	1	NA	NA	NA	NA	1	0	0	0	0.0231788	0.374172	0.681015	0.00441501	0.0231788	NA	14290
1202	inactive	NA	NA	NA	NA	1	0	1	1	1	NA	1	1	1	1	1	0	0	0	0	0	1	0	0	0	1	1	1	0	1	NA	NA	NA	NA	NA	NA	76022
1203	inactive	0	1	1	1	1	NA	0	0	NA	NA	0	0	1	NA	NA	NA	0	0	0	1	1	0	1	1	1	1	0	1	0	0.998568	0.632832	0.258324	0.000179019	0.000179019	0.00312257	62439.5
1204	inactive	NA	NA	NA	NA	NA	NA	NA	NA	0	0	0	0	0	NA	1	0	1	0	1	1	1	NA	NA	NA	NA	1	0	1	0	NA	NA	NA	NA	NA	NA	387325
1205	inactive	1	1	1	1	NA	NA	0	NA	0	0	0	0	1	NA	0	0	0	0	NA	1	1	1	1	1	1	1	0	1	0	NA	NA	NA	NA	NA	NA	186906
1206	inactive	1	0	0	1	1	0	1	1	1	0	NA	0	1	0	1	0	NA	NA	NA	NA	NA	NA	NA	NA	NA	0	1	0	1	0.476923	0.0617464	0.552391	0	0	NA	351100
1207	inactive	1	1	1	1	1	0	1	1	1	1	1	1	1	1	1	NA	0	NA	1	1	1	1	1	1	1	1	0	1	0	NA	NA	NA	NA	NA	0.0218643	28416
1208	moderately	1	1	1	1	1	0	1	0	0	0	0	0	NA	0	1	1	0	0	0	0	1	1	1	1	1	1	0	1	0	NA	NA	NA	NA	NA	0.00230814	646790
1209	highly	1	1	1	1	1	0	0	0	0	0	0	0	1	0	1	1	0	0	0	0	1	1	1	1	1	1	0	1	0	NA	NA	NA	NA	NA	0.00229753	114804
1210	highly	1	1	1	1	1	0	1	1	1	0	1	0	NA	0	NA	0	0	0	0	0	1	1	1	1	1	1	0	1	0	NA	NA	NA	NA	NA	0.0451982	412456
1211	inactive	0	1	1	1	1	0	1	1	1	NA	1	0	1	0	1	0	0	0	0	0	1	0	1	1	1	1	0	1	0	NA	NA	NA	NA	NA	0.066037	232933
1212	inactive	0	0	0	1	1	1	1	1	1	0	1	1	1	1	NA	0	1	0	1	1	1	NA	NA	NA	NA	1	1	0	1	NA	NA	NA	NA	NA	NA	44145.5
1213	inactive	NA	NA	NA	NA	1	0	0	0	0	0	0	0	1	1	1	1	0	0	NA	1	NA	NA	NA	NA	NA	1	1	0	0	NA	NA	NA	NA	NA	NA	23310
1214	inactive	NA	NA	NA	NA	1	0	0	0	NA	NA	1	1	1	1	1	1	1	1	1	1	1	NA	NA	NA	NA	1	0	1	0	NA	NA	NA	NA	NA	NA	26954.5
1215	inactive	0	1	1	1	1	0	1	1	1	NA	1	1	1	1	0	0	1	0	1	1	1	0	1	1	1	1	0	1	0	NA	NA	NA	NA	NA	NA	3568.5
1216	inactive	1	NA	0	0	1	0	0	0	0	0	0	0	0	1	1	1	NA	NA	NA	NA	NA	1	NA	0	0	1	0	1	0	NA	NA	NA	NA	NA	NA	1041710
1217	inactive	NA	NA	NA	NA	1	1	1	0	1	0	0	0	0	0	0	0	1	NA	0	0	0	NA	NA	NA	NA	1	0	1	0	NA	NA	NA	NA	NA	NA	295550
1218	inactive	0	1	1	1	1	0	1	1	1	NA	1	0	1	0	1	0	0	0	0	1	1	0	1	1	1	1	0	1	0	NA	NA	NA	NA	NA	NA	49744.5
1219	inactive	NA	NA	NA	NA	NA	NA	NA	NA	NA	NA	NA	NA	NA	NA	NA	NA	0	0	0	0	1	1	1	1	1	1	0	1	0	NA	NA	NA	NA	NA	NA	4072.5
1220	inactive	1	1	1	1	1	0	1	1	0	0	0	0	NA	1	1	1	0	1	NA	1	1	1	1	1	1	1	0	1	0	NA	NA	NA	NA	NA	NA	230421
1221	inactive	NA	NA	NA	NA	NA	NA	NA	NA	1	NA	1	0	1	1	NA	0	0	0	1	1	1	NA	NA	NA	NA	1	0	0	0	NA	NA	NA	NA	NA	NA	274848
1222	moderately	NA	NA	NA	NA	NA	NA	NA	NA	NA	NA	NA	NA	NA	NA	NA	NA	NA	NA	NA	NA	NA	NA	NA	NA	NA	1	0	1	0	NA	NA	NA	NA	NA	NA	14963
1223	inactive	NA	NA	NA	NA	1	1	1	1	1	1	1	1	1	1	1	1	1	1	1	1	1	1	1	1	1	1	0	1	0	NA	NA	NA	NA	NA	NA	3865.5
1224	inactive	1	1	1	1	1	1	1	1	1	1	0	0	NA	1	1	0	0	0	NA	1	1	1	1	1	1	1	0	1	0	NA	NA	NA	NA	NA	NA	68130.5
1225	inactive	1	1	1	1	NA	1	1	1	1	1	1	1	1	1	1	0	1	1	0	0	NA	1	1	1	1	1	0	1	0	NA	NA	NA	NA	NA	NA	38237.5

## Sheet: Column meanings
column name	meaning
identifier (Wang et al., 2014)	This number links each row (HERV-H locus) in this spreadsheet to that in Table 7 of the supplementary material of Wang et al.
categorical transcription (Wang et al., 2014)	This is the categorical transcription label for the locus, as assigned by Wang et al.
L51	Presence of region L51. 1 is present; 0 is absent; NA is ambiguous - see section 'Identifying regions containing common deletions' for details.
L52	As above, but for L52.
L53	As above, but for L53.
L54	As above, but for L54.
G1	As above, but for G1.
G2	As above, but for G2.
G3	As above, but for G3.
G4	As above, but for G4.
P1	As above, but for P1.
P2	As above, but for P2.
P3	As above, but for P3.
P4	As above, but for P4.
P5	As above, but for P5.
P6	As above, but for P6.
P7	As above, but for P7.
P8	As above, but for P8.
E1	As above, but for E1.
E2	As above, but for E2.
E3	As above, but for E3.
E4	As above, but for E4.
E5	As above, but for E5.
L31	As above, but for L31.
L32	As above, but for L32.
L33	As above, but for L33.
L34	As above, but for L34.
TI	As above, but for TI.
TII	As above, but for TII.
UI	As above, but for UI.
UII	As above, but for UII.
pres.c	Presence in chimp - see section 'Pairing loci to EPO multiple alignments' for details.
pres.g	As above, but for gorilla.
pres.o	As above, but for orangutan
pres.m	As above, but for macaque.
pres.t	As above, but for marmoset.
K80.LTR	K80 divergence between paired LTRs of the HERV-H.
nearest gene	Distance of centroid of HERV-H locus and its nearest gene - see section 'Distance to nearest gene' for details.

## Sheet: Sample types
Sample	Type
Fan_2cell_1	embryo
Fan_2cell_5	embryo
Fan_2cell_6	embryo
Fan_4cell_1	embryo
Fan_4cell_2	embryo
Fan_4cell_3	embryo
Fan_4cell_4	embryo
Fan_8cell_1b	embryo
Fan_8cell_2b	embryo
Fan_8cell_3a	embryo
Fan_8cell_3b	embryo
Fan_8cell_4b	embryo
Fan_8cell_6a	embryo
Fan_8cell_7a	embryo
Fan_morula_1	embryo
Fan_morula_4	embryo
Fan_morula_5	embryo
Fan_oocyte_1	embryo
Fan_oocyte_3	embryo
Fan_oocyte_4	embryo
Fan_pronuclei_2	embryo
Fan_pronuclei_3	embryo
Fan_pronuclei_4	embryo
Fan_zygote_1	embryo
Fan_zygote_2	embryo
Late_blastocyst_1_Cell1	embryo
Late_blastocyst_1_Cell10	embryo
Late_blastocyst_1_Cell11	embryo
Late_blastocyst_1_Cell12	embryo
Late_blastocyst_1_Cell2	embryo
Late_blastocyst_1_Cell3	embryo
Late_blastocyst_1_Cell4	embryo
Late_blastocyst_1_Cell5	embryo
Late_blastocyst_1_Cell6	embryo
Late_blastocyst_1_Cell7	embryo
Late_blastocyst_1_Cell8	embryo
Late_blastocyst_1_Cell9	embryo
Late_blastocyst_2_Cell1	embryo
Late_blastocyst_2_Cell10	embryo
Late_blastocyst_2_Cell2	embryo
Late_blastocyst_2_Cell3	embryo
Late_blastocyst_2_Cell4	embryo
Late_blastocyst_2_Cell5	embryo
Late_blastocyst_2_Cell6	embryo
Late_blastocyst_2_Cell7	embryo
Late_blastocyst_2_Cell8	embryo
Late_blastocyst_2_Cell9	embryo
Late_blastocyst_3_Cell1	embryo
Late_blastocyst_3_Cell2	embryo
Late_blastocyst_3_Cell3	embryo
Late_blastocyst_3_Cell4	embryo
Late_blastocyst_3_Cell5	embryo
Late_blastocyst_3_Cell6	embryo
Late_blastocyst_3_Cell7	embryo
Late_blastocyst_3_Cell8	embryo
Tang_2cell_embryo1_cell1	embryo
Tang_2cell_embryo1_cell2	embryo
Tang_2cell_embryo2_cell1	embryo
Tang_2cell_embryo2_cell2	embryo
Tang_2cell_embryo3_cell1	embryo
Tang_2cell_embryo3_cell2	embryo
Tang_4cell_embryo1_cell1	embryo
Tang_4cell_embryo1_cell2	embryo
Tang_4cell_embryo1_cell3	embryo
Tang_4cell_embryo1_cell4	embryo
Tang_4cell_embryo2_cell1	embryo
Tang_4cell_embryo2_cell2	embryo
Tang_4cell_embryo2_cell3	embryo
Tang_4cell_embryo2_cell4	embryo
Tang_4cell_embryo3_cell1	embryo
Tang_4cell_embryo3_cell2	embryo
Tang_4cell_embryo3_cell3	embryo
Tang_4cell_embryo3_cell4	embryo
Tang_8cell_embryo1_cell1	embryo
Tang_8cell_embryo1_cell2	embryo
Tang_8cell_embryo1_cell4	embryo
Tang_8cell_embryo2_cell1	embryo
Tang_8cell_embryo2_cell2	embryo
Tang_8cell_embryo2_cell3	embryo
Tang_8cell_embryo2_cell4	embryo
Tang_8cell_embryo2_cell5	embryo
Tang_8cell_embryo2_cell6	embryo
Tang_8cell_embryo2_cell7	embryo
Tang_8cell_embryo2_cell8	embryo
Tang_8cell_embryo3_cell1	embryo
Tang_8cell_embryo3_cell2	embryo
Tang_8cell_embryo3_cell3	embryo
Tang_8cell_embryo3_cell4	embryo
Tang_8cell_embryo3_cell5	embryo
Tang_8cell_embryo3_cell6	embryo
Tang_8cell_embryo3_cell7	embryo
Tang_8cell_embryo3_cell8	embryo
Tang_morulae_1_cell1	embryo
Tang_morulae_1_cell2	embryo
Tang_morulae_1_cell3	embryo
Tang_morulae_1_cell4	embryo
Tang_morulae_1_cell5	embryo
Tang_morulae_1_cell6	embryo
Tang_morulae_1_cell7	embryo
Tang_morulae_1_cell8	embryo
Tang_morulae_2_cell1	embryo
Tang_morulae_2_cell2	embryo
Tang_morulae_2_cell3	embryo
Tang_morulae_2_cell4	embryo
Tang_morulae_2_cell5	embryo
Tang_morulae_2_cell6	embryo
Tang_morulae_2_cell7	embryo
Tang_morulae_2_cell8	embryo
Tang_oocyte_1	embryo
Tang_oocyte_2	embryo
Tang_oocyte_3	embryo
Tang_zygote_1	embryo
Tang_zygote_2	embryo
Tang_zygote_3	embryo
caltech_hESC_1	hESC
caltech_hESC_2	hESC
caltech_hESC_3	hESC
Gage_H1	hESC
H9_Stranded	hESC
H9_XIST_P	hESC
hESC_P0_Cell1	hESC
hESC_P0_Cell10	hESC
hESC_P0_Cell2	hESC
hESC_P0_Cell4	hESC
hESC_P0_Cell5	hESC
hESC_P0_Cell6	hESC
hESC_P0_Cell7	hESC
hESC_P0_Cell8	hESC
hESC_P10_Cell1	hESC
hESC_P10_Cell10	hESC
hESC_P10_Cell11	hESC
hESC_P10_Cell12	hESC
hESC_P10_Cell13	hESC
hESC_P10_Cell14	hESC
hESC_P10_Cell15	hESC
hESC_P10_Cell16	hESC
hESC_P10_Cell17	hESC
hESC_P10_Cell18	hESC
hESC_P10_Cell19	hESC
hESC_P10_Cell2	hESC
hESC_P10_Cell20	hESC
hESC_P10_Cell21	hESC
hESC_P10_Cell22	hESC
hESC_P10_Cell23	hESC
hESC_P10_Cell24	hESC
hESC_P10_Cell25	hESC
hESC_P10_Cell26	hESC
hESC_P10_Cell3	hESC
hESC_P10_Cell4	hESC
hESC_P10_Cell5	hESC
hESC_P10_Cell6	hESC
hESC_P10_Cell7	hESC
hESC_P10_Cell8	hESC
hESC_P10_Cell9	hESC
hESC_Single_1	hESC
hESC_Single_2	hESC
hESC_Single_3	hESC
hESC_Single_4	hESC
hESC_Single_5	hESC
hESC_Single_6	hESC
hESC_Single_7	hESC
hESC_Single_8	hESC
HUES6	hESC
Ng_3iL_hESC_1	hESC
Ng_3iL_hESC_2	hESC
Ng_3iL_hESC_3	hESC
Ng_hESC_1	hESC
Ng_hESC_2	hESC
Ng_hESC_3	hESC
ADRC40_hiPSC2_A	hiPSC
ADRC40_hiPSC2_B	hiPSC
GM22159_WT9_hiPSC	hiPSC
Lachman_hiPSC	hiPSC
Rinn_hiPSC_1	hiPSC
T_hiPSC_1	hiPSC
T_hiPSC_2	hiPSC
Vaccarino_hiPSC_1	hiPSC
Vaccarino_hiPSC_10	hiPSC
Vaccarino_hiPSC_11	hiPSC
Vaccarino_hiPSC_12	hiPSC
Vaccarino_hiPSC_19	hiPSC
Vaccarino_hiPSC_2	hiPSC
Vaccarino_hiPSC_20	hiPSC
Vaccarino_hiPSC_21	hiPSC
Vaccarino_hiPSC_3	hiPSC
Vaccarino_hiPSC_4	hiPSC
Vaccarino_hiPSC_5	hiPSC
Vaccarino_hiPSC_6	hiPSC
Vaccarino_hiPSC_7	hiPSC
Vaccarino_hiPSC_8	hiPSC
Vaccarino_hiPSC_9	hiPSC
WT126_hiPSC	hiPSC
WT33_hiPSC1_A	hiPSC
WT33_hiPSC1_B	hiPSC
adipose_1	somatic
adipose_2	somatic
adrenal_1	somatic
adrenal_2	somatic
brain_1	somatic
brain_2	somatic
breast_1	somatic
breast_2	somatic
colon_1	somatic
colon_2	somatic
heart_1	somatic
heart_2	somatic
kidney_1	somatic
kidney_2	somatic
leukocyte_1	somatic
leukocyte_2	somatic
liver_1	somatic
liver_2	somatic
lung_1	somatic
lung_2	somatic
lymph_node_1	somatic
lymph_node_2	somatic
ovary_1	somatic
ovary_2	somatic
prostate_1	somatic
prostate_2	somatic
skeletal_muscle_1	somatic
skeletal_muscle_2	somatic
testis_1	somatic
testis_2	somatic
thyroid_1	somatic
thyroid_2	somatic
