# Supplementary material for: The Exaptation of HERV-H: Evolutionary Analyses Reveal the Genomic Features of Highly Transcribed Elements
Source: Front Immunol. 2019 Jul 9;10:1339. doi: 10.3389/fimmu.2019.01339 (PMC6629862; doi:10.3389/fimmu.2019.01339)
Supplement: Additional File 2 — This file contains trees built using HERV-H LTRs and individual HERV-H genes. [file Data_Sheet_2.zip]

Archive with 7 entries (7 files):
- Additional file 2/RAxML_bestTree.env.declutter.tree
- Additional file 2/RAxML_bestTree.gag.declutter.tree
- Additional file 2/RAxML_bestTree.LTR.declutter.tree
- Additional file 2/RAxML_bestTree.LTR3.declutter.tree
- Additional file 2/RAxML_bestTree.LTR5.declutter.tree
- Additional file 2/RAxML_bestTree.pol.declutter.tree
- Additional file 2/README.txt
