# Supplementary material for: The Exaptation of HERV-H: Evolutionary Analyses Reveal the Genomic Features of Highly Transcribed Elements
Source: Front Immunol. 2019 Jul 9;10:1339. doi: 10.3389/fimmu.2019.01339 (PMC6629862; doi:10.3389/fimmu.2019.01339)
Supplement: Additional File 2 — This file contains trees built using HERV-H LTRs and individual HERV-H genes. [file Data_Sheet_2.zip › Additional file 2/RAxML_bestTree.env.declutter.tree]

(((((m_1130:0.05473704379115777036,m_137:0.04300294481438877298):0.04282393373037209766,(m_90:0.02727349580240188281,(m_752:0.05382228586100853279,(m_742:0.00000151997942269230,i_585:0.00863542928512536778):0.00000151997942269230):0.01724562801026908662):0.00000151997942269230):0.00615944887872053176,(i_520:0.01678318230447674309,((((m_1208:0.05506266482441488780,((h_1184:0.00000151997942269230,(m_459:0.00000151997942269230,(i_354:0.00000151997942269230,h_458:0.01332120321172240891):0.00000151997942269230):0.00000151997942269230):0.00000151997942269230,m_1069:0.01347840827654023070):0.00000151997942269230):0.02538853733534774185,i_826:0.01470408960180658899):0.00243590955980540688,((((i_206:0.03313398212070350901,m_495:0.00852236425236494247):0.02599501784412634742,m_1021:0.01285286795505830200):0.00787741258548433666,((i_635:0.01406324507920328135,(m_431:0.00000151997942269230,i_936:0.00320280924472655286):0.01155510441969480676):0.00769517594646018654,m_657:0.01988558821216959011):0.00343346611684090634):0.00000151997942269230,(m_901:0.01592658721700517671,(m_1058:0.02578318136277676226,m_802:0.01322114156654999144):0.00326580047084565513):0.00356024666671420726):0.00000151997942269230):0.00852444615829417093,(((m_966:0.01914559801352702650,m_166:0.01140514646957538347):0.00176062494988657599,h_78:0.01435328912719550064):0.00318563983786523952,(((((m_183:0.01396525923065859535,h_1209:0.00000151997942269230):0.01376471570692527034,m_732:0.01593603542115326621):0.00740133923545685524,(h_721:0.01321513363557832305,m_714:0.00000151997942269230):0.01763565916970620887):0.00212714398103674811,m_2:0.02896071302760962196):0.00070952773627570788,(m_1068:0.03603030060300634746,h_172:0.01933021329988404355):0.00127841965154633906):0.00142939574687615356):0.00144741771010885745):0.00065375734775070771):0.00144762614011482169):0.00225320158218234251,i_1014:0.02673494229073475337):0.00207528357839434786,(((((m_334:0.04373458276212300461,i_298:0.00000151997942269230):0.03698059842719657320,((m_762:0.03404594490611052848,((m_1012:0.02730879195287738356,h_992:0.05125309083943674349):0.00000151997942269230,(i_513:0.03535426180347789327,i_302:0.03290689369718179103):0.00000151997942269230):0.00349394306461553233):0.00000151997942269230,(m_161:0.03400515095099156115,(i_556:0.02925691927603293538,(i_866:0.03945362463465728470,m_1053:0.01914890614468529872):0.00102038765510744202):0.00307853304055453981):0.00185903206598393017):0.00148913839622683746):0.00264296910564938052,(m_809:0.04153913747396691114,m_950:0.02756869964944251225):0.00762649320923979804):0.00000151997942269230,((m_1085:0.04464083424426205232,i_857:0.02964376671156233184):0.01462539745853698274,((i_273:0.03485441379697252345,(i_21:0.09609923040489147528,((((m_747:0.04207413816880443275,((((((i_846:0.03644560680113656526,(m_491:0.01368149740876716848,i_845:0.01656353030071647248):0.01913536016485917896):0.01664568724262908972,((((i_630:0.02833106821051560933,(i_212:0.03282060671279322939,((m_179:0.04885279228925132333,i_1043:0.03925523471012597188):0.01162323231155137221,((i_306:0.04527003075665104320,i_1181:0.03719177612353959106):0.00632417442906830010,(((i_977:0.06286977227371573496,(m_817:0.04282310189373328413,((i_820:0.06077176684123058309,i_108:0.03253155416629883306):0.01532716208364623064,i_107:0.04502340586878057771):0.00907347695053829090):0.00072082694998708632):0.00272788276325294744,(i_460:0.04150115449256722849,m_1061:0.03116660403481876299):0.00177672604090276139):0.00316430333034968623,i_861:0.03508170019107306054):0.00000151997942269230):0.00173633335312248444):0.00144466497346789030):0.00123480955492027435):0.00098916998871962920,(i_1187:0.03863700680950415273,i_122:0.04770841643832445661):0.01278982754583499366):0.00098808717158599358,i_414:0.02857695297539772708):0.00177918196398305171,i_805:0.04392797169940922120):0.00515377718262133040):0.00194272304254916920,i_776:0.04522149392238879878):0.00074331934669505655,(i_869:0.04661758923003517241,((i_561:0.02053169752012311625,(i_774:0.03316490061979562864,i_275:0.03259196031573009800):0.00348497193105978950):0.00358589576717150598,(i_509:0.03365300897973058647,((m_961:0.04589023527613514397,i_963:0.04015056286659608731):0.01271405857530000238,((i_506:0.04303680594887043798,i_1139:0.02180067143419021566):0.00352740906974991159,((i_229:0.05403853482535573433,(i_364:0.05526592499011199339,(((((((i_825:0.04707674071034891050,i_988:0.03914681890973226164):0.01864625279938452243,((i_813:0.06070211502763534633,(((i_396:0.04473404520069250434,i_13:0.03977154003517279629):0.00798475902165691337,(i_1008:0.04269519895601685266,(((((i_737:0.04595712558993195196,i_898:0.02837888027111228062):0.01791720944665629520,i_319:0.04115351119284318959):0.00802102136787816340,((((i_937:0.03603132156494991134,i_871:0.04708278425942007128):0.00701761110195327654,(i_32:0.04823474206289074528,i_566:0.04985248264088973369):0.00317000695494844015):0.00086758618342104685,(i_176:0.02894291044382460432,i_1036:0.02771818838929457351):0.01459494900488802691):0.00329126864441289715,i_216:0.05124862408335380953):0.00277526092097297224):0.00614854054318159961,((i_852:0.03498408229523914531,(i_84:0.05421011554961176898,i_1156:0.05642186995603871297):0.00409508688891759356):0.01119377201602137460,i_695:0.40680586056686429686):0.02850061755567804764):0.09441282405701884040,(i_1136:0.01667857880139844012,(i_1025:0.04444189006581694690,i_1149:0.03604665024363148951):0.00268739924322790010):0.00301965208427296778):0.00580793628181726362):0.01241920503413484513):0.00470952151663812154,((i_442:0.46967168982005241817,i_443:0.00000151997942269230):0.03624193416381892019,(((i_1005:0.00366015871061545726,(i_1018:0.01299769116620569549,(i_1007:0.00000151997942269230,(i_1006:0.00364269269747115407,(i_1004:0.00000151997942269230,(i_1002:0.00000151997942269230,i_1003:0.00000151997942269230):0.00000151997942269230):0.00391277566030952869):0.00000151997942269230):0.00390695106609029782):0.00000151997942269230):0.04038478555631701966,(i_214:0.03979501117396021248,i_69:0.06717467946217306474):0.00000151997942269230):0.00277642551663763665,((i_760:0.06568040413323145144,i_452:0.06082403118120806307):0.02768903151192322540,(i_761:0.04258104746858463324,i_343:0.05984761251281126709):0.00180617386605481304):0.00000151997942269230):0.00589950122435934764):0.00538677953973893710):0.00396607757294120070):0.00000151997942269230,((((((((i_663:0.04973616299276467645,(((((m_417:0.04007153514141390677,(i_378:0.06161297416851091446,(i_515:0.03691143889380299470,i_999:0.01204481693129504441):0.00000151997942269230):0.01366330145861152298):0.00000151997942269230,i_184:0.03509836643264836742):0.01066233867763413320,i_715:0.04435412480450787176):0.00000151997942269230,(m_982:0.05560989772746594006,(i_58:0.02211011547043960010,(i_1147:0.01251809635862440213,(i_884:0.04504005516461501851,m_596:0.08121800631860233433):0.00000151997942269230):0.00553594719517488780):0.00559878467040525549):0.01067269525733269969):0.00530542282726693005,(i_896:0.02023855611332962476,(i_379:0.02302369156251233076,(((i_703:0.00000151997942269230,i_702:0.00000151997942269230):0.00000151997942269230,i_704:0.00000151997942269230):0.00000151997942269230,i_701:0.00000151997942269230):0.02633083498739131195):0.01356359238625969542):0.03389916811302488842):0.00000151997942269230):0.01754756854069093250,((m_477:0.05431394451003686286,(i_622:0.03535207425214167282,i_198:0.03655319949165411475):0.01300120731446047402):0.01309620125798982050,i_876:0.04537992256805815222):0.00403242355582095636):0.01093941238256249289,((i_599:0.04604015301076178068,i_736:0.01183206138609797092):0.01342320204792705335,((((i_120:0.04442531177601571207,m_985:0.02820803161432781925):0.02796543296461563924,i_645:0.06129492953580319148):0.03609544298103788129,((i_1137:0.05706270190538684922,m_763:0.04816998926769099076):0.01183660451077025826,m_18:0.00000151997942269230):0.00000151997942269230):0.01208970222298823109,i_868:0.04554973326001733602):0.02218176772935311070):0.00000151997942269230):0.00429101204591585041,i_756:0.04679634552102253375):0.00329928236108383618,i_494:0.04176014874385017284):0.00785241127065326901,((i_507:0.04037080540195047557,(i_617:0.03900841068994200661,((i_1104:0.04428272939241739009,(i_271:0.03329166083363611223,m_934:0.04684846657787872931):0.00743922147722828660):0.03655330305767551941,((i_1201:0.03294421927499387170,(i_438:0.05327598835315665304,(i_86:0.03986691535703881795,(i_158:0.04363146346876901893,i_289:0.05146852897305487923):0.01004405016310144956):0.00243193359866630517):0.00282610632647175295):0.01286961678603773702,(((i_791:0.04205474591222106012,(i_790:0.03214467510379653836,i_203:0.04425766504903343168):0.01340001329505111256):0.00666977329525014935,i_282:0.05633924561167698297):0.00000151997942269230,(((i_453:0.04715356618376785602,(i_801:0.04506719800416991023,i_880:0.05625269569708708783):0.00000151997942269230):0.00352895731434985050,(m_905:0.03839035143932013894,i_1059:0.04034485935045103305):0.00958019365892539242):0.00268555304289648349,(i_437:0.04438202974595383682,i_909:0.00000151997942269230):0.07623451919511782526):0.00619929868805036647):0.02122400535753062728):0.00283083215730824773):0.00336514811007518518):0.00242448095536983979):0.00265027173768773820,m_534:0.04883147134481079232):0.00000151997942269230):0.00172590150197421736,((i_337:0.04806667511691831152,h_771:0.03006292452493041292):0.01675945052886192860,i_74:0.03961839704112937038):0.00990453167713467586):0.01972379150577329224,(i_99:0.11988671193757959033,m_1153:0.01277591841953335666):0.04677837802403031486):0.00538259027466405585):0.00512460059929476398):0.00733287106021727336,((i_231:0.05354074489749933996,i_810:0.05636030071759260546):0.00330204579608811468,i_85:0.02767476543421905008):0.00000151997942269230):0.00492965060482791328,i_64:0.04115028788373369800):0.00966434822338305653,((i_225:0.03973309290037648628,(((((i_542:0.04759590191834433409,((m_1088:0.04488150105096969794,i_196:0.02902080841985100676):0.01392590909369338138,(i_778:0.01448236492661252386,i_336:0.01552942872579483706):0.00655157218264470955):0.00751386378920722037):0.00000151997942269230,(((((i_750:0.03914580075827112787,i_1010:0.00000151997942269230):0.01212416687210470835,i_56:0.00000151997942269230):0.01200967325080758326,((m_1045:0.05023600870288034287,i_819:0.02638613362468776938):0.01691269971190208568,i_55:0.00000151997942269230):0.00000151997942269230):0.00000151997942269230,i_57:0.01335023271222884715):0.02407922645206436382,(((i_1196:0.00000151997942269230,(i_510:0.02761870417270262390,i_361:0.03665103811161851688):0.00000151997942269230):0.01197030264020022307,(h_50:0.05168704661541888290,h_1174:0.04449714837907717963):0.00000151997942269230):0.01215116434743092333,((m_983:0.04206674961888649117,(((((i_160:0.02791513931739294727,((m_167:0.00000151997942269230,m_126:0.00000151997942269230):0.00000151997942269230,i_220:0.01330781525122927932):0.00724783097660565770):0.01333156976465673695,m_168:0.02059395176819593318):0.00000151997942269230,((((((((i_1103:0.00821029883908893331,m_250:0.04158053109638124717):0.00794224697298415334,(((((((i_1106:0.05185946747408650553,(i_727:0.04213907723254467497,((((i_303:0.00000151997942269230,i_278:0.00749017933787007179):0.00687555622641698987,(m_380:0.01379480251766178854,((m_492:0.02766431601915647631,(i_323:0.02066576756735763812,(i_740:0.02831034811444428992,i_574:0.01371117873954585606):0.00000151997942269230):0.00682824646967797148):0.00696974837718259722,((i_993:0.02810082995166623618,((m_1200:0.05233001697653817674,m_843:0.01416067018648965378):0.00868691477676906791,((((m_844:0.02866357630861162895,(i_639:0.03528849320180213467,(((m_162:0.03621625563188306252,(m_433:0.01382653880003799352,m_97:0.00000151997942269230):0.02947817074934853260):0.01245386487949512282,i_294:0.04993133351988571222):0.00000151997942269230,(h_726:0.04231033948864926925,(m_923:0.00000151997942269230,i_922:0.03494903748161109353):0.00000151997942269230):0.00709222515190608728):0.00000151997942269230):0.00665856925796343233):0.00728873640059235061,((i_734:0.01392914209548877860,(m_399:0.02790656699349919334,(i_526:0.02334935268781485052,i_555:0.01635961149487924829):0.01200230531781141738):0.00000151997942269230):0.00689887982174020899,((m_324:0.01403739426369520968,i_321:0.00000151997942269230):0.00000151997942269230,m_1160:0.00000151997942269230):0.00692311277201518305):0.00000151997942269230):0.00000151997942269230,m_858:0.02095325603537228840):0.00687223970189987463,(((((m_412:0.02785483687129801725,(i_301:0.02046187813391504504,m_890:0.04518947658593656935):0.00581633822217764943):0.00000151997942269230,i_1186:0.00749748632800695432):0.00661296180169332077,(i_349:0.05497537445063700734,m_286:0.00000151997942269230):0.02172751967257924993):0.01405228405026267939,i_423:0.02074935958196777452):0.00950482223167199367,((m_1133:0.00000151997942269230,i_1114:0.03616603132544198018):0.01579030213535840763,(i_390:0.01426868003711116890,i_200:0.00000151997942269230):0.01452527271189547539):0.00000151997942269230):0.01078123994030237218):0.00000151997942269230):0.00000151997942269230):0.00000151997942269230,((m_960:0.01389097719332116516,(i_366:0.02581974500098454042,i_394:0.02073879503494223397):0.00000151997942269230):0.00000151997942269230,(i_190:0.03469893634102255014,(m_824:0.02990163367102036812,i_197:0.03500043994511247564):0.00000151997942269230):0.00000151997942269230):0.00680734187777940793):0.00000151997942269230):0.00000151997942269230):0.00000151997942269230):0.00000151997942269230,(i_1055:0.01360838265671080599,((m_837:0.04977564092921039907,i_949:0.02756200686277572934):0.00696714761324472142,(i_682:0.01380768398016653416,i_327:0.00000151997942269230):0.00000151997942269230):0.00000151997942269230):0.00680310040524035632):0.00000151997942269230,m_812:0.01427952688967008138):0.00000151997942269230):0.00000151997942269230):0.00000151997942269230,(((i_733:0.00000151997942269230,(((i_429:0.03692895620184852290,m_794:0.02789842868439056794):0.00000151997942269230,i_239:0.03508666957165140071):0.00681847679812309666,((((i_724:0.01453445000466336082,i_867:0.01516907424304723799):0.01437949115306410772,i_407:0.00000151997942269230):0.02783091351355026014,m_916:0.04898947794735599576):0.00000151997942269230,(((m_640:0.02160218115563930508,m_636:0.00000151997942269230):0.01431144945274221737,(i_139:0.01400643092412891602,(m_1111:0.00000151997942269230,i_48:0.01381648106237642719):0.00000151997942269230):0.01381612338585513737):0.00000151997942269230,(i_34:0.01391357100753302066,(i_451:0.01411989786956249424,m_33:0.02773459098117097080):0.00673017077746041088):0.02110567083661111717):0.00000151997942269230):0.00000151997942269230):0.00681881421336684619):0.00000151997942269230,m_587:0.01401612924531672050):0.00000151997942269230,i_111:0.01887220892570249872):0.00000151997942269230):0.00740021734081538173,(i_686:0.03902733856845266858,m_533:0.01662463160606345719):0.01783418860030296094):0.00821524619787048806,((((i_185:0.01364563495981667950,((((m_83:0.02119968658850622176,(m_1048:0.03016773952484210972,i_156:0.03774713160738984302):0.00543781903169980683):0.00656133535158929214,i_632:0.05053467801600767390):0.00759070726381027086,i_418:0.02113118473354197793):0.01391814943403696901,((m_851:0.00000151997942269230,((((m_881:0.01409024106141985345,(((((i_941:0.03078057684356529447,i_958:0.01995906973839306833):0.02038304871854826686,i_956:0.00000151997942269230):0.01314748464512356489,((m_840:0.02025992543792910425,(m_1034:0.02755764772549888775,i_1050:0.00692708446625630008):0.01343381202265236246):0.00000151997942269230,i_921:0.02723163517259964000):0.01331621131705385506):0.00000151997942269230,(((((((m_401:0.01473452202771789211,i_1049:0.01363025485560106879):0.01394181290470492864,((i_697:0.01376498822677798758,(i_288:0.00000151997942269230,((i_1218:0.02057729658328973435,((i_486:0.01408085584722986242,i_875:0.01395915039090130615):0.00664732740236621909,((i_883:0.02777406433638828637,(i_1171:0.00000151997942269230,((i_1166:0.00000151997942269230,((i_767:0.02851454867236316235,(i_580:0.01423046404802056665,(i_456:0.01335814694335593807,i_924:0.00000151997942269230):0.00000151997942269230):0.00001661582149389456):0.00899558051988888670,(i_309:0.05455354484335871862,i_12:0.01320983692033939408):0.01187233100113155651):0.01186335013680277738):0.00000151997942269230,i_1211:0.00000151997942269230):0.00000151997942269230):0.00000151997942269230):0.00000151997942269230,i_140:0.03108482188630695350):0.00678677967033856997):0.00000151997942269230):0.00673477620203072249,(((m_217:0.01373936372142993238,m_502:0.00000151997942269230):0.01351063908845321487,(i_374:0.02046561450410216282,(i_816:0.00000151997942269230,i_68:0.04225768167622809962):0.00691687732654455451):0.00657610470875875670):0.00000151997942269230,(m_238:0.03491341142530657304,(i_856:0.05360340239946593394,h_14:0.00000151997942269230):0.00867654152366509682):0.00000151997942269230):0.00000151997942269230):0.00666374523055926222):0.00000151997942269230):0.00000151997942269230,i_98:0.01248582278301735293):0.00000151997942269230):0.00000151997942269230,i_841:0.00673475123643369790):0.00000151997942269230,((m_1079:0.00981100677509373111,i_180:0.02573748141712358870):0.01044243049012654953,((((i_188:0.01371091146052766212,m_601:0.00000151997942269230):0.00000151997942269230,i_170:0.04667751508326133114):0.00918270940336042216,(i_109:0.02839181209150318935,((m_487:0.00000151997942269230,(i_951:0.00000151997942269230,m_903:0.00000151997942269230):0.00000151997942269230):0.00000151997942269230,(m_223:0.01469267686265036781,i_666:0.00000151997942269230):0.00000151997942269230):0.00000151997942269230):0.01397033732323068808):0.00621508004250694197,(((i_989:0.01381080022308856133,m_376:0.02053590921481745005):0.00000151997942269230,(i_436:0.02132522125581141556,m_384:0.02836180559498607465):0.00596337671141499923):0.00674112486894428570,(((m_10:0.02786821600591948833,i_317:0.00000151997942269230):0.00000151997942269230,m_1135:0.01007724883945549689):0.01006759935920770004,i_918:0.03527539361643389909):0.00000151997942269230):0.00000151997942269230):0.00665149165074994681):0.00000151997942269230):0.00000151997942269230,m_887:0.00000151997942269230):0.00000151997942269230,((m_711:0.02111754662350640022,i_415:0.01424873112978377807):0.00594416296921046819,i_709:0.02720425210900943164):0.00000151997942269230):0.00000151997942269230,(m_500:0.02965969277707370885,((i_397:0.01418041402157834731,i_455:0.01361690904207070799):0.01383232354639282388,(m_1134:0.00000151997942269230,((i_447:0.02846846106881160271,i_554:0.02432873355370862925):0.02415671137861260739,(m_403:0.02003583593224751366,m_96:0.00000151997942269230):0.00000151997942269230):0.00000151997942269230):0.00000151997942269230):0.00000151997942269230):0.00657664233924350021):0.00000151997942269230):0.01281647913269624330,(((i_104:0.02897016705642808942,i_383:0.01385453924254476804):0.01384080718591360407,m_815:0.02036642203876437920):0.00667037529844852466,((((i_153:0.02818987726189166321,h_676:0.03470914164351127096):0.00000151997942269230,((((m_1126:0.03646824303529464656,i_524:0.01500501701757485547):0.00554521826042412951,((i_496:0.03126397146231020552,i_1175:0.02847420429344864334):0.03218679442115091049,(i_237:0.02816869061617824008,((m_786:0.00000151997942269230,(m_498:0.00000151997942269230,(i_468:0.04092549222240223633,i_211:0.03409363706121529974):0.00000151997942269230):0.00000151997942269230):0.00000151997942269230,h_1182:0.00000151997942269230):0.00000151997942269230):0.01373670696424726841):0.00000151997942269230):0.00668081739986743292,i_1115:0.02104562049391161399):0.00000151997942269230,((i_325:0.04291630596801894459,(m_619:0.04245771005281946675,m_292:0.02788069897565656485):0.00000151997942269230):0.00642468853212845806,(((m_603:0.04287551992491842046,i_573:0.04929214871742435000):0.00000151997942269230,i_829:0.04188922472919520690):0.00708051139046936718,m_832:0.02133505008564840974):0.00657184951020105441):0.01247101623668483289):0.00672848648381017475):0.00574575171060509420,((i_888:0.02759399092819999136,((m_693:0.03512787032616362937,(i_1180:0.00654488029965246115,(m_581:0.02828155319151372249,m_77:0.00000151997942269230):0.01453341174162094823):0.02096139991243699263):0.00000151997942269230,((i_523:0.01311782359090659170,m_818:0.00000151997942269230):0.02050858420213796940,(((((((m_300:0.00678230796546622390,m_299:0.01377080018815460619):0.02058131390032302832,(m_1015:0.03962741073221310445,i_142:0.02621970759827184014):0.00834025956391937738):0.00000151997942269230,((m_614:0.01738703539668377471,i_28:0.00000151997942269230):0.02748123042247190354,(m_1169:0.00000151997942269230,m_125:0.00000151997942269230):0.00000151997942269230):0.00000151997942269230):0.00000151997942269230,(((((((m_564:0.00000151997942269230,m_65:0.00000151997942269230):0.02084986009453385428,(i_483:0.03990198915978761252,(i_222:0.02040452012205318591,m_1089:0.01394188840236184647):0.00000151997942269230):0.00674341194516965992):0.00000151997942269230,(m_546:0.02842389353555258361,(((i_276:0.03547107473721434340,m_290:0.00000151997942269230):0.00707226746205745146,((i_482:0.01338565212867254446,i_728:0.00000151997942269230):0.01392409236785881535,(i_811:0.01380899060098672929,(m_1122:0.04183510186717515761,(i_784:0.01287197422272664399,i_783:0.01465265153642896119):0.01338659409882288730):0.00000151997942269230):0.00000151997942269230):0.00000151997942269230):0.00692043665062622593,i_326:0.00695171459038609364):0.00000151997942269230):0.00692155405389388405):0.00669381626616479247,(((i_1140:0.01427694312204596042,(m_531:0.01451361895536624341,i_788:0.02489061440746835954):0.00646020921618747739):0.00000151997942269230,(((((((((((((i_525:0.05573973401052711302,(m_261:0.01416968043892302340,((((((((((h_853:0.00000151997942269230,m_227:0.00000151997942269230):0.00707680490220791766,(m_1033:0.01505274105905914962,(((m_939:0.01475219338606581151,m_942:0.01764418295339623827):0.01734990491731465759,(m_551:0.03884455350236006022,m_854:0.02096677995862754329):0.00000151997942269230):0.01382504979831521152,(h_1081:0.03523274391298756442,m_141:0.00691104220940806039):0.00703187862251568319):0.00000151997942269230):0.00695869819293039316):0.00675885326383137905,((m_344:0.01396094718921711206,m_485:0.00000151997942269230):0.01381297532905183430,i_655:0.01437525702369102203):0.00643850751678802079):0.00000151997942269230,((((((h_529:0.00000151997942269230,((((m_159:0.04235669923777386076,(m_1131:0.00000151997942269230,h_416:0.02835364008015801851):0.00000163812929133073):0.00003208423380743188,m_1075:0.00000151997942269230):0.00000151997942269230,h_886:0.00000151997942269230):0.00000151997942269230,m_920:0.00000151997942269230):0.00000151997942269230):0.00000151997942269230,h_758:0.00000151997942269230):0.00000151997942269230,m_393:0.00000151997942269230):0.00000151997942269230,m_76:0.00000151997942269230):0.00000151997942269230,m_3:0.00000151997942269230):0.00000151997942269230,(h_598:0.02908654715879628941,m_878:0.00000151997942269230):0.02681471072670103470):0.00675162647992454991):0.00000151997942269230,(m_1129:0.01363154036745796785,((m_204:0.01318050768186888530,(i_270:0.01050001329672194464,m_1164:0.00000151997942269230):0.02042022026287863487):0.01692913242108263008,(m_527:0.00000151997942269230,((h_1093:0.02822093768254102172,m_22:0.01397311439808016260):0.00000151997942269230,h_92:0.00675098158527410227):0.00673551904320280736):0.00000151997942269230):0.00683509813486493124):0.00000151997942269230):0.00679968186920726185,((((i_280:0.03596020890301628720,h_392:0.01431350017065040510):0.02090610650037917975,((m_712:0.04106190225885768957,m_395:0.00000151997942269230):0.01366995263688568912,((((((m_1162:0.03983839410657664948,m_1189:0.01220436902671457116):0.00154400803893699591,(h_1194:0.04152013020215246375,(((m_691:0.00000151997942269230,m_132:0.01739585545162221705):0.01829889253151529768,h_497:0.02081812897712478211):0.00647840925473760348,(((h_1022:0.02895665378246353727,m_889:0.02986194354541441692):0.00550215165438509759,((m_405:0.02036826395219456382,(m_135:0.03096224695015461006,h_136:0.00000151997942269230):0.01458288142048321315):0.00000151997942269230,(((((m_480:0.01345270844555573539,((((m_590:0.00000151997942269230,((((h_369:0.02189432933679418339,(m_668:0.01589325249862296591,h_669:0.00000151997942269230):0.02010688681553613605):0.00636056293280866381,((h_913:0.00000151997942269230,(((m_281:0.02071229952313412281,h_427:0.02092538267454383677):0.00643993979029013151,h_1193:0.00000151997942269230):0.00000151997942269230,m_1052:0.02702336541425236910):0.00000151997942269230):0.00000151997942269230,h_751:0.03477124380251873925):0.00503041721624832971):0.00194885594834763305,(((h_902:0.00663964694492405992,h_553:0.01403570534502695394):0.00000151997942269230,m_552:0.01355166962743919144):0.00000151997942269230,m_929:0.05718033754160924131):0.01353349643028572274):0.00000151997942269230,(m_847:0.01295123501439025132,h_499:0.00666725498970992432):0.00000905645452693698):0.00000151997942269230):0.00000151997942269230,((h_764:0.01513557442130224889,h_797:0.00000151997942269230):0.00000151997942269230,m_710:0.00675137199174541749):0.00671783441714748127):0.00666877729881730757,((m_541:0.02053117904210985042,((m_673:0.02005063886674290918,m_100:0.00000151997942269230):0.00000151997942269230,m_88:0.02557730444265431807):0.00000151997942269230):0.00677319068793390093,((i_424:0.02747339433178880644,(h_1016:0.02756379116754607839,((m_885:0.00000151997942269230,(m_588:0.00000151997942269230,(m_93:0.02582503955652148270,m_260:0.00000151997942269230):0.00673931345043494046):0.00000151997942269230):0.00000151997942269230,m_548:0.00000151997942269230):0.00000151997942269230):0.00000151997942269230):0.00677898135831823175,(h_341:0.00000151997942269230,((((h_912:0.02701851208734782142,(m_540:0.00000151997942269230,m_536:0.00000151997942269230):0.00673370332693265256):0.00000151997942269230,m_538:0.04179130186769283717):0.00681293840005567364,m_314:0.00677883072394746319):0.00668173078610675292,(((m_827:0.02041005120255878075,m_615:0.01355829513123253324):0.00641593132411899785,((((m_787:0.00000151997942269230,m_928:0.02741437501763954385):0.01368463487575281683,m_730:0.00674141868790468710):0.00000151997942269230,m_445:0.01360434183611777467):0.00669913532583653326,(((m_839:0.04206085397084529526,m_842:0.01431589585418305971):0.00000151997942269230,m_838:0.00672350360726306929):0.00671996718052113480,((h_1183:0.00000151997942269230,h_938:0.02147998393975892456):0.00000151997942269230,(h_723:0.02056939692083916901,(m_757:0.00000151997942269230,m_754:0.00000151997942269230):0.01338858542741137338):0.00000151997942269230):0.00000151997942269230):0.00000151997942269230):0.00498439514819048503):0.00198894135331433410,(h_259:0.02019095127890823543,((m_1170:0.00000151997942269230,h_713:0.00000151997942269230):0.00670278710989167907,((((m_434:0.04472573876906767859,h_435:0.00667546910665146615):0.01531388587451561374,((h_648:0.01746940553437040938,(h_679:0.02908164393536850217,m_1125:0.05600753872364355040):0.00000151997942269230):0.01685047630257162365,((((m_1178:0.01413574769983349556,m_219:0.00000151997942269230):0.01359679138521200682,(((h_904:0.00000151997942269230,m_105:0.00000151997942269230):0.00000151997942269230,(h_729:0.01448744516198310212,h_352:0.00000151997942269230):0.00000151997942269230):0.01421397542815526147,h_81:0.00000151997942269230):0.01451964965500884656):0.01684266043515616346,((m_549:0.03724745750150449536,h_1108:0.02251262560779480199):0.00488314922091465271,(m_102:0.10901954601707539161,(m_823:0.13823591871110135765,m_313:0.00000151997942269230):0.01994631383827571297):0.02199063899265174191):0.00000151997942269230):0.00663510262824881011,(h_348:0.01369392071530028607,h_355:0.00000151997942269230):0.02773638130130695600):0.00749399407594156328):0.00000151997942269230):0.00770326846337707552,(((((((m_667:0.02753978166858035356,((m_741:0.00678783317520534335,(m_659:0.03037373825914645512,(m_530:0.03659179299262839413,(h_1188:0.01389975354335240207,m_670:0.03495128251681510478):0.00895685138792688684):0.00555004157070546934):0.00000151997942269230):0.00677229009831495712,(((m_353:0.05679021126217496246,m_504:0.00000151997942269230):0.00674336319549810343,(i_634:0.02624993163860945763,((m_242:0.00000151997942269230,h_969:0.00000151997942269230):0.02634052434346131552,h_345:0.00000151997942269230):0.02037295997748680629):0.00000151997942269230):0.00000151997942269230,(m_44:0.02043875829050088508,(h_731:0.00690314148388377832,m_986:0.00678961257806587944):0.01354816157350403893):0.00000151997942269230):0.00000151997942269230):0.00671579355598482097):0.00000151997942269230,((m_335:0.00695787471514510824,m_1013:0.01350063467760760291):0.00661799004215459039,m_103:0.01345340021359992498):0.00000151997942269230):0.00000151997942269230,((h_82:0.03694534332299945212,h_718:0.02291101451765511707):0.00461500705178370055,m_63:0.02058748456372851837):0.00000151997942269230):0.00000151997942269230,(h_473:0.02026098726908980366,h_484:0.01431831199276489656):0.00685554989327457395):0.00000151997942269230,(m_400:0.00654805666323997251,m_848:0.03474585831065921809):0.00694474835188359316):0.00000151997942269230,(h_528:0.02745010716491321640,(h_1102:0.02783969523616676434,h_1101:0.02775196266644775964):0.00638881443594782779):0.00000151997942269230):0.00000151997942269230,m_357:0.02031626474594565648):0.00000151997942269230):0.00751268864400863028,h_1100:0.03396339724903068430):0.00000151997942269230):0.00000151997942269230):0.00000151997942269230):0.00000151997942269230):0.00000151997942269230):0.00000151997942269230):0.00000151997942269230):0.00000151997942269230):0.00000151997942269230,(((m_919:0.00000151997942269230,h_583:0.00673634449386780257):0.00000151997942269230,(m_1179:0.02055090528410049439,h_36:0.02091640215091723071):0.00637536338136672140):0.00620642599424385977,m_25:0.02023630192607326142):0.00049283357805252515):0.00000151997942269230):0.00000151997942269230,((h_707:0.02027238708784869295,h_1167:0.00000151997942269230):0.00000151997942269230,(h_545:0.02690250361988509240,m_613:0.02726627195348489338):0.00000151997942269230):0.00667030125851533762):0.00000151997942269230,m_719:0.02047896937926596550):0.00000151997942269230,((((m_575:0.02155644903170998022,h_310:0.01358893712128348905):0.00000151997942269230,(m_29:0.00678662382839633361,m_134:0.00673070504373835150):0.00000151997942269230):0.00000151997942269230,m_895:0.00672917492368988335):0.00000151997942269230,m_372:0.02760904997538906475):0.00670438505151114191):0.00000151997942269230,h_304:0.02795014246171562133):0.00751243903964075865):0.00000151997942269230):0.02306152852922625091,(i_359:0.00274443769278029945,(m_26:0.02072773229827832783,m_24:0.02678300477199505036):0.00637938488433957909):0.00669463619732092556):0.00000151997942269230):0.00000151997942269230):0.00774328244996201360):0.00000151997942269230,(((m_664:0.01381076851418983759,m_584:0.00688931692916567879):0.00000151997942269230,m_164:0.02111778851542207153):0.00682737356198438207,((((m_121:0.01492281137256290177,m_358:0.02525082200291093107):0.00000151997942269230,h_356:0.00000151997942269230):0.00000151997942269230,m_781:0.01371233878161345551):0.00000151997942269230,(m_589:0.00680879375638940298,i_560:0.03090680213957612901):0.00000456981201014223):0.00000151997942269230):0.00682403850750536688):0.00000151997942269230,m_1191:0.02055759508125291554):0.00000151997942269230,(m_266:0.00712993796540965351,m_953:0.01418980493476638439):0.00659106327988922581):0.00759840057554040174,((m_95:0.02068367590850176199,i_133:0.00681405193892855015):0.00000151997942269230,m_1082:0.02780648204554430139):0.01382770572893135368):0.00764993856220015124):0.00000151997942269230):0.00787108706544601376,i_112:0.02800227600585424373):0.00760834200590455260,(((h_149:0.00000151997942269230,(h_75:0.00000151997942269230,(h_557:0.04323738261664318572,(m_419:0.02240107811434209617,(h_1161:0.01413498156204642461,(m_173:0.02624778049579432754,(h_535:0.01366134712261074698,((m_789:0.01394808308498396432,(m_1165:0.00000151997942269230,h_101:0.00000151997942269230):0.00000151997942269230):0.00000151997942269230,(m_674:0.01428663591945017984,m_550:0.00000151997942269230):0.01366867822070016482):0.00398906064682986138):0.01019189776666941209):0.00000151997942269230):0.01394806743818439651):0.01442760074024811677):0.00000151997942269230):0.00000151997942269230):0.00000151997942269230,(h_915:0.01714362335070496526,(h_908:0.00000151997942269230,h_914:0.01384764308102092757):0.00000151997942269230):0.01398686677632682111):0.00000151997942269230,h_690:0.01395922603893249431):0.00000151997942269230):0.00000151997942269230):0.00817077425529366859,((h_127:0.00000151997942269230,(m_128:0.00000151997942269230,((m_830:0.01392837953428138417,m_1017:0.02749599999648151549):0.00000151997942269230,m_1056:0.01391936490182217774):0.00000151997942269230):0.00000151997942269230):0.00000151997942269230,m_123:0.00000151997942269230):0.00000151997942269230):0.00806419602449528865,(((m_62:0.00688161041612609693,h_186:0.00000151997942269230):0.00000151997942269230,m_1121:0.04274619083048575297):0.00000151997942269230,m_422:0.04312835838401003763):0.00000151997942269230):0.00000151997942269230,m_1028:0.01368503895756016837):0.00800377622428402255,(((i_373:0.02782200433303591222,(m_386:0.04192779814088846979,((((h_1210:0.01539873766678533616,(h_195:0.01422861760993568425,m_94:0.00000151997942269230):0.02443066307127828019):0.00000151997942269230,(i_20:0.00000151997942269230,(h_1000:0.01547697643201655267,m_768:0.02932365226165045691):0.00000151997942269230):0.00000151997942269230):0.00842412001470736749,(m_926:0.01721540313442725123,h_232:0.01531010485416751249):0.00000151997942269230):0.00908378521987708229,(m_448:0.02933516589522944251,m_932:0.05304753749972920818):0.00907053858249871371):0.00561356023300059893):0.00000151997942269230):0.00086695956447937410,((m_532:0.00000151997942269230,(m_972:0.00000151997942269230,(m_521:0.01411139205984591853,m_522:0.04694884616111223014):0.01623397953394154283):0.01392266156236822948):0.00000151997942269230,m_646:0.00000151997942269230):0.00000151997942269230):0.00581870131098713005,m_558:0.03582551226509385345):0.01427429648224655921):0.00818263884036507343):0.00000151997942269230):0.00000151997942269230,(m_725:0.02115474080423117992,m_362:0.02854607616499227341):0.00676821861143155588):0.00000151997942269230,m_79:0.00679502042293037272):0.00000151997942269230,m_1107:0.02792036378482552414):0.00000151997942269230,((i_625:0.00000151997942269230,m_626:0.00000151997942269230):0.02769442075185682764,m_656:0.00693014558628122276):0.00679914312031680481):0.00000151997942269230,m_37:0.02059167647378837632):0.00804977183213208616,(m_544:0.01386085680435949867,m_892:0.02090512797791056407):0.00000151997942269230):0.00000151997942269230,i_454:0.00000151997942269230):0.01619380289260322070,(m_255:0.02924169991582844380,m_305:0.03538530118336109115):0.00000151997942269230):0.00835437152833952250,m_766:0.00000151997942269230):0.00833480906416307100,(i_1112:0.01382122280843487046,(i_519:0.02793539013246100489,i_368:0.02815604178055738926):0.00000151997942269230):0.00000151997942269230):0.00833130436631649221,(((h_1019:0.01462562528965765871,((m_31:0.01399947627195161602,i_408:0.02789668300227468242):0.00000151997942269230,i_117:0.00000151997942269230):0.00000151997942269230):0.00000151997942269230,h_174:0.00000151997942269230):0.00000151997942269230,m_1105:0.00000151997942269230):0.00706273147565099606):0.00813218294855003361,((m_608:0.00689933480038857749,((((m_879:0.00000151997942269230,h_994:0.09496283549775869082):0.00701017056238532540,m_792:0.02122065897264757001):0.02771836165221681220,(m_1177:0.01380522571634144879,((((i_311:0.03561405013820832105,((h_831:0.00000151997942269230,((m_1094:0.02886936124567691248,m_1095:0.04355187280628695229):0.02757700220395900223,((((i_692:0.03614442562325661384,i_930:0.02853334807639616028):0.00000151997942269230,m_469:0.03485370863570250166):0.00675634000440769079,((i_1132:0.02604033539730896130,(i_410:0.01400015931611743765,m_1090:0.00000151997942269230):0.00000151997942269230):0.01364957822904478910,((i_779:0.00000151997942269230,(i_268:0.01399873812471792885,m_262:0.02803313720886963997):0.00048082274812291886):0.01340126602108099654,((((m_568:0.01370918583039764521,(((h_945:0.04364555890638361496,(m_543:0.05463462005047910880,m_629:0.00000151997942269230):0.00678697233929787327):0.00707264469018416275,i_501:0.01375556257999428419):0.00000151997942269230,m_365:0.00681767133665697744):0.00000151997942269230):0.00000151997942269230,m_124:0.02070785590663153097):0.00705043274843286574,(m_1143:0.00000151997942269230,(m_114:0.00000151997942269230,((i_367:0.01480458647597391632,m_199:0.02895818948668973589):0.01406772189435595219,(m_208:0.01430424742615510683,i_539:0.02026518954326238936):0.02002855157839438308):0.00000151997942269230):0.00000151997942269230):0.00000151997942269230):0.00000151997942269230,(m_547:0.02147256998592638258,i_834:0.02832834592089768927):0.00616766378682164374):0.00805421043996058447):0.00000151997942269230):0.00000151997942269230):0.00000151997942269230,(m_284:0.01184184726374725924,(h_129:0.00000151997942269230,(i_205:0.01408028435452437013,((i_570:0.00750262602156164665,(i_571:0.00000151997942269230,i_836:0.01390201052009490575):0.00673184344471543239):0.00686980662909773311,m_964:0.02835390262093446384):0.00000151997942269230):0.00000151997942269230):0.00000151997942269230):0.00000151997942269230):0.00000151997942269230):0.00000151997942269230):0.00000151997942269230,m_600:0.01355172987661612538):0.00000151997942269230):0.01414039135854664765,((i_677:0.00000151997942269230,(m_209:0.04852483708762822534,i_562:0.02031024868982756609):0.00661294444612153462):0.00000151997942269230,m_19:0.01510066023578577991):0.00000151997942269230):0.00687639138175716747,(m_609:0.00000151997942269230,m_616:0.00000151997942269230):0.00000151997942269230):0.01362093382226609549,m_671:0.02098343284791548760):0.00734383299770753270):0.00000151997942269230):0.00000151997942269230,m_722:0.01385972845567095754):0.00000151997942269230):0.00691600262072072838,i_411:0.02781801245777699647):0.00707125330212535295):0.00000151997942269230):0.00000151997942269230,m_322:0.02070386567403206812):0.00000151997942269230):0.00000151997942269230,m_927:0.02069060854069366268):0.00807503170414518301,m_1199:0.00000151997942269230):0.00000151997942269230,(m_191:0.00679962504109475532,(h_997:0.02052750661363122661,m_457:0.04879734887890744416):0.00697723510225157877):0.00675560332620323521):0.00000151997942269230):0.00804011995453004016,h_465:0.03939370166132322854):0.00000151997942269230,((((m_683:0.03581493789360619406,i_409:0.02868297920176798507):0.00685915136510371459,m_182:0.02871822277672897786):0.00619987853296591947,(m_849:0.00000151997942269230,m_17:0.02796865006686564264):0.02771421874769017246):0.00000151997942269230,i_318:0.02751961730608549692):0.00000151997942269230):0.00829157266988977265,(m_35:0.00686632450146020153,((m_177:0.01375428370267676656,(i_1039:0.02763260949460297211,m_449:0.00000151997942269230):0.00000151997942269230):0.00684560962132371199,((((m_978:0.01475743763807132319,m_267:0.01036731330139615756):0.01046802810262177121,i_807:0.01383881104819065753):0.00675494655033451446,i_652:0.00000151997942269230):0.00680871663444065824,m_649:0.02072693060967408657):0.00000151997942269230):0.00000151997942269230):0.00671678801702891258):0.01642508279616397560):0.00000151997942269230):0.00000151997942269230):0.00797600068786289036,(i_611:0.01345087889480557283,(i_864:0.02737805601945008174,(i_1141:0.03619985508736783819,((m_893:0.00000151997942269230,m_850:0.01344210796569311750):0.02121076748614035209,i_375:0.01421638371382197112):0.00703157802438331581):0.00633127138010920135):0.00000151997942269230):0.00670239491022897160):0.00000151997942269230):0.00000151997942269230,(m_315:0.00000151997942269230,(i_175:0.03609638697812023178,(i_925:0.01431447069199419386,(i_252:0.01001305679306654754,i_147:0.01486810156425698651):0.00911530011842131595):0.00954437283227638905):0.00537165511987034230):0.00000151997942269230):0.00000151997942269230):0.00000151997942269230):0.00759354926481563188):0.00000151997942269230,(m_917:0.01276612605675204321,m_694:0.00000151997942269230):0.01272159775388811628):0.00000151997942269230,m_312:0.00000151997942269230):0.00000151997942269230,i_187:0.00000151997942269230):0.00000151997942269230):0.00000151997942269230,i_332:0.00000151997942269230):0.00000151997942269230):0.00000151997942269230):0.00000151997942269230,m_89:0.02043902350864565398):0.01525615760619031258,((i_420:0.01389235772913928642,m_906:0.01440397198018474566):0.01410736768985232717,(((i_1116:0.04393796207077695776,m_1038:0.00000151997942269230):0.00000151997942269230,i_1176:0.01397581463065183244):0.01397118916433010005,((m_490:0.00000151997942269230,(m_91:0.01437913341449483656,m_948:0.00000151997942269230):0.01383114073492541438):0.00000151997942269230,h_910:0.00000151997942269230):0.00000151997942269230):0.00000151997942269230):0.00683912538302092025):0.00000151997942269230,m_320:0.03463861764754506273):0.00778890195727263875):0.00000151997942269230,i_706:0.01368611480990137436):0.00000151997942269230,(i_256:0.01314357900291037232,(m_461:0.00000151997942269230,i_503:0.00000151997942269230):0.01398935973692752924):0.01382610067523678925):0.00992223653043812839,((((i_328:0.02896187698258800500,m_113:0.01217165390785118241):0.01119745808041795743,i_959:0.02943204533631564243):0.01337344131000822896,i_973:0.01354781781631865002):0.00715185502542719891,(i_363:0.04285110697839997901,(i_688:0.03553836125839689858,((m_478:0.04877373926861543196,m_210:0.00000151997942269230):0.01499086821142219320,(h_110:0.03079150949529045958,i_1119:0.00301817640443774503):0.00000151997942269230):0.00402076004266960826):0.00000151997942269230):0.01382418564053743311):0.00000151997942269230):0.00000151997942269230):0.00000151997942269230,(m_782:0.01411594921652799435,(i_1195:0.01327732758994087763,((i_796:0.02363556135438369191,i_798:0.04122921593634824161):0.01219882684612859369,i_1144:0.00000151997942269230):0.00000151997942269230):0.00685150438469328635):0.00698344671011827574):0.00976579067456594639,m_1142:0.02778476907743089586):0.00000151997942269230,((i_675:0.03641504193645796195,i_678:0.04292929429364478189):0.00615808776690606602,(i_828:0.00000151997942269230,i_576:0.02825360280849587361):0.00000151997942269230):0.00682850654824369244):0.00000151997942269230,(((m_87:0.00815933678603544821,((((((h_874:0.01437811350011599341,(h_192:0.00000151997942269230,h_1163:0.01499418797075421396):0.00000151997942269230):0.00000151997942269230,m_765:0.03073408653640163912):0.03798406126437837982,((i_11:0.00000151997942269230,(i_388:0.02803566531933069858,m_971:0.02031785535380291677):0.00607920266457561472):0.01409373790669755933,m_463:0.02764219007570659081):0.00061905777793267325):0.00593366430292508427,(m_873:0.04228185165775841942,m_662:0.02646335615136160765):0.00000151997942269230):0.00680018380583026407,m_680:0.02760758519750267787):0.00000151997942269230,(i_621:0.02643926915888442780,m_1024:0.00000151997942269230):0.02389062986700958915):0.00695606701985270349):0.02061166662018766582,(m_406:0.01521506933258362157,m_565:0.01504716074143505784):0.00000151997942269230):0.00000151997942269230,i_1083:0.00684022516579344941):0.00681451367162459569):0.00978947303589724517,i_178:0.04402481379342802759):0.00000151997942269230,(i_559:0.04446720886782870585,i_1203:0.00000151997942269230):0.03451894907896288500):0.00984691347361641225):0.00969753801009579953,(((m_957:0.03134560571522131134,i_860:0.00000151997942269230):0.01397549064786202111,((i_1092:0.01396146158982464192,i_1154:0.02111566680291819542):0.01372154977679046831,h_579:0.01356934826326189683):0.00000151997942269230):0.01383308264828141294,((((i_1202:0.01414129985884995423,m_1173:0.00000151997942269230):0.00000151997942269230,i_821:0.02348696060201710747):0.00000151997942269230,i_610:0.01326969583272010617):0.00210613897113066158,m_43:0.02699891220424041963):0.01171674615129610769):0.00669345701040853242):0.00000151997942269230,m_130:0.04991966740529082264):0.01023087608637854307):0.00016335796562596186,m_23:0.03467376253022228655):0.00888886272479808524):0.00000151997942269230):0.02611313054884776066):0.02229767761505043258,((i_803:0.02034314001192939758,i_822:0.02776268184626279334):0.03107153768997175311,(i_342:0.04953352693762184261,(i_759:0.01115526564791075211,m_651:0.04742601529360013918):0.00643512122345456412):0.00000151997942269230):0.00496945020085485471):0.00000151997942269230,(m_773:0.04538264487412496662,((i_251:0.05568156470276772185,i_307:0.03347819698319236259):0.04474122334646768451,i_1198:0.03508982644969191322):0.00000151997942269230):0.02374476880392007230):0.00756673678749838867,((i_171:0.04531808385879786127,i_339:0.04768761351844691410):0.02035322524411819350,i_1172:0.05623145221508691477):0.00957545931609587488):0.01481911666143272306):0.00000151997942269230,(h_27:0.06119399640495617326,i_597:0.04286097629164896394):0.00565001732118025016):0.00827278740076213027):0.00336310898954352792,((i_1151:0.08106844699919463215,i_157:0.02177070958692888317):0.02003284200141447133,(m_508:0.03509711848994703787,i_872:0.04551527520941311966):0.00000151997942269230):0.00592831920753015933):0.01025822291410368250,i_1076:0.05497081560219244795):0.01174855954564465142):0.01002898169766216346):0.01203677031692958373,((i_144:0.00976380356068517162,i_143:0.00488913524992152116):0.06218120248842166214,(i_814:0.22436030238676754611,i_1084:0.03624135783221950347):0.02569504420662463776):0.00507653921651579458):0.00710641042132608043):0.00486513387315517989):0.00161468368714438480):0.00156711740164539493):0.00333775410216757135):0.01029756684439629352):0.00233375694354558127,m_738:0.05807833611935344503):0.00142237938544391906,i_1097:0.04588140042458019319):0.00153286261757619988):0.00051400092810676833,i_467:0.04105507299990365788):0.00463987325355399646,((i_213:0.04026203428207623947,i_106:0.06993700122838251987):0.00000151997942269230,i_569:0.07284156343014472346):0.00773603548043872748):0.00555487422329694822,i_1192:0.02790765786488043354):0.00000151997942269230):0.00163894092233645111):0.00307702084374020029,((m_979:0.02894410145932806502,i_1223:0.04571859383018678225):0.02371825005881042850,(i_1150:0.04030590448448906349,(m_696:0.03343227857432142652,m_833:0.03199898738094410222):0.00313934638681747334):0.00049736126692131251):0.00142301438045270385):0.00170362438611560514):0.00287021833106114368):0.00191089434427396242,i_295:0.03989735487649816864):0.00282825654263253127,HERV-H_env:0.00000151997942269230):0.0;
