# Supplementary material for: The Exaptation of HERV-H: Evolutionary Analyses Reveal the Genomic Features of Highly Transcribed Elements
Source: Front Immunol. 2019 Jul 9;10:1339. doi: 10.3389/fimmu.2019.01339 (PMC6629862; doi:10.3389/fimmu.2019.01339)
Supplement: Additional File 2 — This file contains trees built using HERV-H LTRs and individual HERV-H genes. [file Data_Sheet_2.zip › Additional file 2/RAxML_bestTree.gag.declutter.tree]

((((((((m_227:0.09663060356456375233,m_1130:0.04703398614180673981):0.03073453794792588983,i_302:0.09710304660033962365):0.01989109158740783728,((((m_854:0.07216059624538520567,(((((((m_250:0.00000164984266327723,m_547:0.08711704985748774943):0.00000164984266327723,i_866:0.12083336695456652066):0.00648396260627900033,(((m_531:0.09567401719165796736,m_329:0.06021953554505379835):0.02841684519212693549,m_191:0.07842360329113659545):0.01772315748217957038,(i_328:0.06230378915910023130,i_930:0.06727419068389488277):0.00636829582713908156):0.01404721463736075676):0.01052467152974160755,((((i_224:0.07438002538925421459,(m_960:0.07791294973391940659,(m_616:0.03684450192825790282,(m_210:0.05254863211911009468,i_311:0.09171831442825897907):0.01157463386018041905):0.03759753707028317543):0.00637101004314938497):0.00465924617352111471,(i_456:0.09841340783763068145,m_978:0.05339745869113170923):0.00574611535709244892):0.01698703342737395081,((i_806:0.06648813509571627201,i_367:0.09099408907777155331):0.01088434792041162967,i_1055:0.07833006567483494220):0.00485133013420452602):0.00000164984266327723,((((((((m_794:0.08700175842071480869,i_513:0.10796198438508239348):0.00000164984266327723,((i_455:0.07259905977243566455,i_728:0.08630587277953720438):0.00601606139745850758,((i_185:0.06521496893203372613,(i_205:0.09741134833343190191,m_629:0.11698146639437108363):0.01163596400340156066):0.00483733244685663564,m_96:0.06892041732679596300):0.02019418315957998214):0.00490496784377665758):0.00278433691151417934,(i_317:0.06911072420828806573,i_1132:0.05871817975664079398):0.00122422134672021715):0.01518390786160034658,((m_683:0.06779034484937408733,m_10:0.07866031424799371785):0.00405977308348969002,((i_834:0.09435024616647488815,((m_612:0.08341369941291333634,(i_1110:0.10239087767272010698,i_991:0.04958353813406223692):0.17336386767110939511):0.01848510219430410731,m_614:0.03610788473583028541):0.01571673381977843967):0.01220664546250291652,(((i_220:0.05692155027048356741,(m_1135:0.07213100555303120220,(m_19:0.07563907132275850265,i_951:0.05533040252179590585):0.00433276189798398499):0.01579827480346998256):0.00000164984266327723,(((m_565:0.11269853647637087524,i_178:0.07651153655486543637):0.02736988781879187357,(m_1199:0.06580874440034172046,m_1041:0.07794409454317456631):0.02905465460749327017):0.00731307148017002698,i_811:0.09601442872407971174):0.01068820843127365854):0.00244034879391198233,(m_498:0.06321424363981929806,(m_469:0.09352553361088701556,i_187:0.07872383871497544428):0.00235146602218450898):0.00528209647372344590):0.00000164984266327723):0.02791836813839360804):0.00501366746612156265):0.01052749772631376285,(((m_1067:0.07875002898686055131,(i_783:0.07831589286559276220,(i_207:0.07821184792036262046,h_676:0.09802402894495795826):0.00909081390235867530):0.00164325350995587691):0.00262451070693004362,(((i_293:0.11481842928080980559,i_278:0.10016217962342680026):0.00660990536113830775,(i_318:0.07838208610808355958,i_151:0.08037445958783583089):0.02068526945290476149):0.00000164984266327723,((i_745:0.08740162937831555401,i_411:0.07919670653410376682):0.00700878091078074601,i_276:0.06475389807305499679):0.00400297994535169042):0.00509184232147132793):0.01270841707937709827,m_1048:0.10947799468340749240):0.00000164984266327723):0.01804931252064682218,(m_916:0.09272709409555109084,(m_1133:0.04803082284944175384,m_126:0.09098221835930568602):0.00411135927277613347):0.00660604669961838923):0.01693315573579786196,m_433:0.07855948567010460903):0.00696906994685472271,m_299:0.03923166201949674498):0.00820064070630636445):0.01052947540091396170):0.01464311014843608198,(((m_766:0.09598732553692966574,((m_266:0.05568197333201153204,(((h_713:0.06493734110012937266,(m_878:0.03850775889466707957,h_186:0.03176178793585031357):0.00542508527512830258):0.00995272363735053706,(((((m_844:0.07601264006551781971,h_82:0.03589555145883431553):0.00140019459051683639,(m_333:0.05940094207199196619,m_590:0.01736292570677118105):0.01136825116460600874):0.00318487619759557630,((h_499:0.03377527174617176581,h_1194:0.03954169773686400796):0.00118226793663543358,h_1193:0.05261098840049765329):0.00807279780690918491):0.00436174727548347373,((m_463:0.07346241700182343237,(i_995:0.09499934914295767030,(((m_848:0.06418437832995931014,h_797:0.05143349566592482491):0.00972392210017487650,((((((m_787:0.05301384998739827603,(h_172:0.06307578851654863095,(m_710:0.03414870916772604070,m_714:0.03094073295646828509):0.00180909656434451757):0.00094604736695528657):0.00404027517860816067,((m_1013:0.05028135800613511841,h_938:0.04594179264007810376):0.00193135739660206833,(((((h_721:0.03051664504118575122,m_719:0.03791150223625105314):0.01556632864682604665,(m_986:0.05354002604790877862,m_393:0.01213803829453700793):0.01388847457748637430):0.00216735561096069148,((((h_553:0.07472750611419336220,(((m_63:0.18694064976870639061,m_95:0.24644973961662636208):0.29214811528404127650,m_344:0.04554213146476501078):0.02876259748916112913,(m_919:0.03797240222128069054,((((h_853:0.03692302295246102650,h_943:0.03419957884665628112):0.00769331012845090884,h_1000:0.04721433200234412264):0.00000164984266327723,((((((h_911:0.05206193427567708948,h_690:0.07858908766863405282):0.01155042440377132204,(((m_946:0.03227910894242495832,m_753:0.04328916287382315875):0.00564050897492037514,(h_1016:0.08592148578586260299,h_723:0.03258319854825116046):0.01311074807170005928):0.00150434508897396711,m_71:0.04040221755726911002):0.00237661700939858968):0.00000164984266327723,((h_127:0.05199884303673138475,h_1124:0.03426099234776115027):0.00643585929611801416,(((h_731:0.04006975302149346635,m_670:0.05513363580254901364):0.00341690738823516868,m_730:0.03390804102379566670):0.00047696032527791280,(m_1069:0.03771115523217255516,(h_101:0.04941079949220786305,m_1075:0.04262602834274942243):0.01104210103428009300):0.00681078221495472896):0.00351094411331705604):0.00347320474793754103):0.00518390933787700459,(m_3:0.05189884331661406142,m_2:0.03550015760970738621):0.01685165776929666709):0.00581153877869195618,(h_75:0.04226066526546752578,m_842:0.02717565744752454410):0.00184510679152757331):0.00000164984266327723,((h_78:0.05043889106930575517,((i_368:0.08854992416799738197,h_874:0.01181471253214813437):0.01670177417924623500,(h_904:0.02898171111112369039,m_592:0.01693223433503589226):0.00816244758934236807):0.00000164984266327723):0.00599807972904914648,h_908:0.03287347750903575616):0.00347612933226549908):0.00287030229565940660):0.00344619857470871219,m_105:0.06605921745642885645):0.00331621768401031084):0.00592701465957639565):0.00590193942142748073):0.00259173770441994576,((m_892:0.04012121877272465525,(h_718:0.03874161323281664210,h_36:0.05602336609043531701):0.00000164984266327723):0.00215155452561803474,(m_405:0.05619977432611844570,(h_545:0.03565939807230480291,m_541:0.02291193402955633146):0.01876855328056447822):0.00516385770738947772):0.00244875223304417402):0.00000164984266327723,(m_889:0.04072759536296029909,(m_422:0.08198043097185447881,m_966:0.03645368087445005623):0.00343137586678734152):0.00350945264708685863):0.00000164984266327723,m_926:0.03971544273427785043):0.00312069345835559731):0.00338112969430697441,((((m_789:0.06146164538694017659,h_557:0.04968421420460888971):0.00250699188511412444,(m_615:0.05195931530342968313,(h_345:0.02378947692379596024,m_530:0.03620292811169054104):0.00799005991727493210):0.00000164984266327723):0.00373495469092983978,(h_465:0.06783900520943497714,(m_1179:0.05524066864838480390,(h_1183:0.04955457655107492476,(m_1178:0.03604515273984937318,h_1184:0.02122316115979194090):0.00241341621131729292):0.00943905795458110063):0.00366299075180486454):0.00356560976849388004):0.00188596359263508819,((m_100:0.04495392221546208600,m_24:0.03738323797460003928):0.00773274685025304980,(((h_432:0.04615234098633114179,((h_751:0.03753216230470064751,(h_352:0.06419476082519740001,h_347:0.02619075605796260600):0.00555678898957331045):0.00121509062172186762,h_902:0.04279835500359695233):0.00171163540028729678):0.00187764471279070833,(h_669:0.03602092925063449247,m_668:0.03644017329139562916):0.02125235558469128899):0.00000164984266327723,((m_618:0.05865373586559514268,((m_673:0.05822155346682567068,(m_89:0.06919824718969851129,(((m_400:0.05707167836532289068,m_504:0.06552997958380953059):0.00509278978271355057,m_667:0.05624845448962322719):0.00000164984266327723,((h_427:0.04894513574607454315,(m_540:0.05465492637631264722,m_1170:0.04998444906867988841):0.00168058947836296330):0.00252627116929590159,m_757:0.03450801262193912283):0.00560923987061721138):0.00258899582138138193):0.00000164984266327723):0.00855654436397411053,(m_103:0.05732725548103861229,h_528:0.04986819785296801866):0.00781623278990395062):0.00000164984266327723):0.00185990056281759380,((h_1102:0.03186892917693033567,h_258:0.02281839467897271018):0.03085982113489851852,((m_754:0.01895981058463236738,(m_659:0.04828403495784959476,h_915:0.02314722190594454068):0.00691675396699288712):0.00186257821457208898,h_1101:0.05544723048647203639):0.00189428061009904130):0.00172655780699533653):0.00183954971127931800):0.00394628750590556281):0.00000164984266327723):0.00000164984266327723):0.00000164984266327723,m_135:0.05794604696144595168):0.00360851976035858266):0.00363998507561890143):0.00000164984266327723,((m_25:0.02954743248141548928,(h_912:0.06285971049478224215,h_913:0.02281832593524947550):0.00984945729162274922):0.00174182701322798993,((h_598:0.05881156059352047466,(m_241:0.04776294284521940409,m_242:0.03263592629747405494):0.00409806433191997090):0.00067943610120402460,m_372:0.04532934875745023295):0.00243006243589164849):0.00233377495570148349):0.00000164984266327723,(h_356:0.04649631096415067499,(m_985:0.04880669596907732943,m_987:0.04692726343938630890):0.01890278258895950955):0.00228488913295802351):0.01176646433426347532,m_44:0.05391729443730908927):0.00000164984266327723,(m_281:0.02809481156741223951,i_280:0.05217866322716852023):0.02838121981706760374):0.01513531365280040494):0.00854834013562592518,h_136:0.07187879486909594384):0.00272824558962541860):0.00371270058185806410):0.00852261049781357152,(((m_353:0.07454799735688251439,h_355:0.03907366710723746139):0.01409384703406892612,(h_583:0.05682992918236668550,h_458:0.07922041942358075406):0.00881256886094784232):0.00366049793328195689,(m_445:0.04930826804022526988,m_93:0.05834913374037324629):0.01037741261399093527):0.00952853847018841037):0.00275514587900796632):0.00630915608942219513,(m_88:0.07225751342378665398,(i_585:0.04931012164451938073,m_575:0.07515481936775306182):0.00242055871539384113):0.01115881357821163142):0.00000164984266327723):0.00954095394640149842,((((m_425:0.08434647699480826710,m_90:0.06337615455949825727):0.00506800862378108292,i_1206:0.08043230097889150776):0.00463329113471336318,((m_260:0.05515804086857304528,(h_259:0.04939817457539954354,(m_1164:0.05441841545859326529,m_549:0.05903216062524319074):0.01212728354765809161):0.01253951491014323322):0.00359711348513144487,((((i_196:0.05830154773585150690,((m_35:0.09709197087785272073,(m_1129:0.04564080732428444503,i_1039:0.04065602645427194434):0.00836188409448297698):0.00514701373646570155,(m_521:0.00000164984266327723,m_449:0.03845987341454290553):0.01228503939784007098):0.00941265543607504654):0.00603419766403459536,(m_858:0.06091926002719777467,m_859:0.06106380874482015414):0.04128441967491362774):0.00223551592982737394,(((((m_979:0.06631877632756882912,(m_932:0.05200870517428520662,(m_164:0.05475107975579887598,(i_373:0.04555434409143244850,m_722:0.03165118080448628413):0.01888072154146797771):0.00102657913765797889):0.00327288653789682043):0.00000164984266327723,(m_830:0.04736891228434683687,m_177:0.05420797080294488535):0.00284106432480695989):0.00564736245183295859,((((m_550:0.05264124518658724883,(m_1107:0.05154567929662499937,m_362:0.08152301101053965882):0.00000164984266327723):0.01216489682772754939,m_1131:0.01323113468080614440):0.00204574790036831169,(((h_304:0.04103480600735038425,h_1108:0.04175288002914552543):0.00000164984266327723,m_656:0.03191239171987634432):0.00314503052241001287,(h_416:0.03687359607002718004,(m_1162:0.01792999892371664392,m_1208:0.03592198947277056714):0.03108231642796153299):0.00772759599110574204):0.00423071434510848086):0.00000164984266327723,(m_1191:0.03888426684046311643,(m_680:0.06735281180137105139,m_873:0.04675793057039337453):0.01413090341969210247):0.00000164984266327723):0.00408413493680563969):0.00052769522661567014,m_1082:0.09630424547431887250):0.00739306902048337926,h_392:0.05964247201632800338):0.00399835712642884842):0.01546035991028558813,(m_712:0.05204835355352446097,m_102:0.05258281681938518221):0.00509652598738945511):0.00462844489273192290):0.00352955868562346894):0.01591090891682915912,(m_137:0.07924046607301578338,(m_839:0.04614524795352854120,((m_485:0.05326515062986999366,((m_434:0.05948250912526279605,m_128:0.05683978531611592888):0.01521396366266171071,((h_729:0.04617439548097192203,((m_495:0.05370249762803516042,((m_657:0.03452816191288538006,(m_431:0.01282358221126475052,i_936:0.00000164984266327723):0.02043999647302703962):0.00740484199197297046,m_125:0.04403677391172754890):0.00389781144381505474):0.00859155408037203493,(m_357:0.04141184398402344979,(((m_121:0.04911039564572886040,(m_901:0.01926073501933759161,(i_717:0.02865496889292004634,(i_826:0.00000164984266327723,i_40:0.00739735926982570870):0.05364048073234401609):0.00344897050706890291):0.00955762400745541196):0.00000164984266327723,(m_781:0.02012236743064378316,m_1189:0.03994680408964533525):0.00816182830556384624):0.00370345671256169361,(m_613:0.05941601594833047922,i_402:0.03144829568121296909):0.01369634167812548015):0.00394882197221821732):0.00540340838478887107):0.00167025893472341411):0.00000164984266327723,(m_971:0.03769625176613274758,((m_335:0.04993683511583390383,m_334:0.02910419397685753973):0.01638833123887190393,((i_743:0.00000164984266327723,m_1105:0.00942282958690688482):0.02757123211942701796,m_671:0.06343627041638494335):0.01454072227923533869):0.00394699497846840146):0.00478448073731063683):0.00000164984266327723):0.00390668478447737597):0.00173632904560631495,m_674:0.07565212912428311010):0.00484942979062081246):0.00914568801308104917):0.00640331803676975984):0.00765162839147361194):0.00810730347596360160):0.00987056836460056299,m_838:0.05702476754443917134):0.00000164984266327723):0.00419556257293998616,i_398:0.04668976570613043303):0.00462357023707498337,((m_399:0.03601936381844977192,i_48:0.05018201812148468527):0.01953293684572282585,(h_1167:0.04788332336542411999,h_994:0.04645581353882159703):0.01740954934138260954):0.00884021834437388743):0.00442313133512877224):0.00391131080741373427,(((i_277:0.07657006243574904225,i_559:0.06572952262059725270):0.00608486975552593318,((((((((i_922:0.05327656569755310351,(m_33:0.06962370611140610011,((i_366:0.05624831480639681108,((m_312:0.04996683429518337938,(m_114:0.05630147806875185346,(m_1134:0.06471952197233499238,m_380:0.07297722577598414473):0.00019129200412621743):0.00281749815199656842):0.00223739027312245273,m_500:0.05602038217218454491):0.00323372781406057203):0.00653995368102329878,(m_744:0.06048354052171975997,(m_543:0.07316450490388612393,i_779:0.06154669129965257418):0.01883017478083072807):0.00000164984266327723):0.00193949782313855503):0.00000164984266327723):0.00583478594179068135,m_182:0.04932208926671822341):0.00318124367893135238,(i_562:0.08845353056659174817,h_910:0.10411096599300477539):0.00859239292518872155):0.00000164984266327723,m_957:0.07190512404534028790):0.00445455285501846366,((m_401:0.05354532028364437229,m_204:0.06106012465257060901):0.01124736824602701711,((i_571:0.06193725908629583998,(i_388:0.06295450738084355791,(m_199:0.04179847765020783257,i_200:0.05265668106142050442):0.02518948609706226499):0.00140111304037879303):0.00418854571012068719,(i_1211:0.04350388655965727047,i_1166:0.00872814013298570807):0.06033665162772386403):0.00298825621631005787):0.00456915616626832853):0.00049693763068761165,i_409:0.09913728777722650987):0.00463428957561600775,((m_502:0.04313002510401416773,(m_1053:0.06695198119609982457,(m_77:0.06545004282099439741,m_223:0.06673854086479429071):0.01174147631930291466):0.00793826662634924962):0.00578009934133259188,((i_918:0.06353958908994428167,m_887:0.04283717775939285821):0.00926037085721963943,(m_1160:0.06036815799453307263,(h_14:0.06242521806445675697,i_68:0.04647820249583088648):0.00162126900607841235):0.00000164984266327723):0.00513564291886615606):0.00294303946043631163):0.00546792226566366300,(i_941:0.06858173093022412736,i_295:0.07910458501869768733):0.01640092687978201083):0.00210735706988174776):0.00389386304368923800,((i_652:0.06854729225297856443,((((((((m_1015:0.04194042298045913553,m_478:0.05536643909358162502):0.04372079945752473107,(i_836:0.10565297225212730292,(((i_410:0.08619670938437404284,(i_1103:0.09725673834801695783,i_294:0.09246917114204661337):0.00000164984266327723):0.00279768993911023783,(i_835:0.11315558230169653342,m_903:0.06085886789161040061):0.00975854594549743423):0.00205349784062584632,i_706:0.06620581534118358258):0.00000164984266327723):0.01185828465190045915):0.00547810756954815979,((((i_503:0.06796368261760302176,m_376:0.06733483939063358847):0.01154047231479663448,(((i_429:0.06581635465922834605,i_727:0.09875770596331524820):0.00000164984266327723,(i_237:0.10636405569508551594,m_238:0.06887191446420640184):0.00962184050844335469):0.00462884810641452180,i_272:0.06647245956677402812):0.00000164984266327723):0.00689721932721495089,(((i_153:0.06991224103790542876,(i_867:0.08187983091771888766,i_109:0.11233935195243681393):0.00031048269415034051):0.01001306495862461926,i_692:0.11362233578928282451):0.00219997089139499936,i_451:0.09097915025338851325):0.00405601273582193410):0.00000164984266327723,(((i_423:0.08647260887891994319,(i_197:0.07812481453104481999,i_1115:0.08843933129842244945):0.00000164984266327723):0.00306815110406158994,(i_686:0.06761301259389676521,(m_964:0.04810219388553419601,(m_31:0.08285648590849219175,i_383:0.04094557008927377645):0.01564552503514783643):0.00628692660130080686):0.00340446197634792407):0.00613751297773306934,(i_327:0.10185677707285829829,m_403:0.08201157700316127896):0.00424443210724680976):0.00369304915202335734):0.00195341917251944629):0.00373812327330880255,((i_303:0.06146137624215446821,(i_682:0.09036873388584877598,m_917:0.05521812437348586761):0.02073529937083250230):0.00797027216917954411,m_711:0.09607775278391648965):0.00504996252767660365):0.01013003611510300550,((m_681:0.11983744086625831848,i_666:0.07088926761055519554):0.02132417991379132946,(((i_1083:0.07005261313683582014,h_110:0.09525630573352028563):0.00336334597330518017,((i_212:0.10352612846400544022,h_1182:0.04347001274528652925):0.02304014977222902313,(m_1038:0.06465631515599137846,(i_256:0.07091509727000276653,m_851:0.06481894116637959558):0.00156435305520542106):0.00884325279160056918):0.00000164984266327723):0.00431214135441688063,(i_394:0.11334057083474506633,m_606:0.05100219041769640804):0.05686866352828998106):0.00000164984266327723):0.00781358076646067150):0.01177540617845568641,(i_170:0.04630492386791743020,(((i_501:0.04516649317995686391,((m_487:0.07671061177741436699,((h_945:0.10084828205185973615,(i_408:0.07905528181457904813,m_124:0.05345253483139888323):0.00447687849131996225):0.00370120137431390007,m_209:0.06273400205872525781):0.00205159504689524748):0.00436168757483272433,m_587:0.07863263052714634938):0.00000164984266327723):0.00865483958813641381,((i_270:0.05079191615351773270,m_824:0.04889313472622511259):0.00736497717941125059,((m_413:0.09108554829016761445,m_161:0.05745654266328845822):0.00519791473883263102,(m_365:0.04589652612461928016,m_315:0.09666612807298098631):0.00361903855208512348):0.00267272306637731131):0.00420653423088910607):0.00261687708751874408,((m_850:0.03716657364440354577,m_849:0.05414210375241716722):0.01780810903121882519,(m_568:0.06252545817905025283,i_447:0.06996531180090147239):0.00396289685146630852):0.00809584821604700418):0.00199106591400346642):0.00000164984266327723):0.00494389213967549694,i_655:0.07563704338817352213):0.00075953148331470773,(((m_897:0.06121264231112336085,(m_601:0.08386159714367760754,m_600:0.03562547419341294264):0.00000164984266327723):0.03805800063948479306,(m_351:0.05501483081776539080,m_384:0.06248391914346244219):0.00871509823754783482):0.00423290944461700118,(m_942:0.08273669890143797723,m_546:0.05049682773247184814):0.00382581273834440736):0.00604857467534113558):0.00832579290283888551):0.00176874124375980520,((m_305:0.08149797338919234635,m_533:0.04046546257992463674):0.00000164984266327723,(m_208:0.06070077469531112713,(i_139:0.07328511926673482446,(i_807:0.07178517025111745553,(m_320:0.05581106127058438338,(m_267:0.05909239119512140620,i_573:0.04547102978891217478):0.03585771775421270346):0.00839264483234124226):0.02567456442040940909):0.00703466002249106184):0.01455519727019841981):0.00876401574526911725):0.00279086758447706900):0.01586678145945403379):0.02081834391244493515,(((m_609:0.03564147453881019029,(m_894:0.02259757481751529379,m_658:0.00905992919124152217):0.02961331115190896091):0.01103758657273243293,((((m_492:0.07938141507445807543,((h_1081:0.05455118430768626098,m_123:0.11460573449454479478):0.02866302149393259308,(m_996:0.07212947595521487787,m_538:0.09430337519753863307):0.00261994196917025206):0.00642579081277998548):0.01511344389185016908,(m_1095:0.08085889524751892210,m_608:0.06300014282878323157):0.01249778619472057678):0.00253770878330683092,((m_1143:0.09448130512806700299,i_11:0.08646134855897566474):0.00917852717646870479,m_589:0.08288258363868970802):0.00810290798915465349):0.01280380239023268425,((m_1034:0.04219775892590320321,(((m_1089:0.12034319167626272851,(i_925:0.07491400177905158109,m_94:0.03755764140064316720):0.00415481395733469528):0.00180131802212283774,(m_953:0.03482284017818822186,m_564:0.04340637544635685130):0.00316363192261385432):0.00000164984266327723,i_104:0.10374511476746825500):0.00190989664664348692):0.00209441642257676783,(h_1093:0.10856464232229505462,(((((m_1017:0.03141395543886255082,m_183:0.04701348492636465287):0.01028057270783804510,(((h_92:0.06582524526288981159,(((m_646:0.03396670844692531444,((m_536:0.04386436623706502225,m_928:0.02320355374073729271):0.01387815909647970372,h_648:0.03158054645329325810):0.00187623847627852499):0.00434624618135730223,(h_369:0.04618890131457174114,h_764:0.02522106956496816127):0.01186645483728504709):0.00000164984266327723,(m_300:0.03481404704196801314,m_1028:0.03110469637755423900):0.00498811753578329298):0.00000164984266327723):0.00365590526799855313,((m_1121:0.07135110552347972979,(h_195:0.04128446310256390223,h_914:0.04060314176004012343):0.00587931158496784578):0.00398510910445941391,(((i_634:0.00367236012680319116,i_635:0.00555517255533186875):0.08060326046983203041,m_76:0.02842429767016635411):0.00643849175515708201,h_535:0.05248168063698831209):0.00185341799004645779):0.00238801111113748311):0.00000164984266327723,(((m_920:0.04401270317455691083,m_847:0.04333877123748633431):0.01285620774746481371,((((m_725:0.04480311401221344358,m_939:0.03459444205206078232):0.00000164984266327723,m_314:0.06961004859798526623):0.00333895731689512389,(m_972:0.04607316789572651894,(m_895:0.07184092623593302251,m_827:0.06428385795805126313):0.00000164984266327723):0.00000164984266327723):0.00192938060988193452,h_707:0.04691406227997046291):0.00000164984266327723):0.00252295159489100739,h_886:0.02993815192695229929):0.00000164984266327723):0.00176403507491958221):0.00000164984266327723,h_1161:0.05916056373513565309):0.00355736046751298175,(m_662:0.04655475449686834882,((i_625:0.00259807107811092699,m_626:0.00378026505405313143):0.02922187426112583808,(((m_26:0.04159863610146340152,m_62:0.02994064286941838446):0.00062127862538845550,m_527:0.03513123099095140367):0.00254255176512972313,m_79:0.05527983438144475764):0.00000164984266327723):0.00182023243232055302):0.00190982955300060173):0.00181792309290487448,((m_649:0.04673189681703439347,((h_679:0.06263484572870998968,m_768:0.03633218475022653715):0.00258183311656505227,(m_448:0.06484793041743218411,(h_1210:0.05515679469759880021,m_1165:0.03294040340166139863):0.01964612380079886270):0.00395227560461574798):0.00154119253173997913):0.00386284915441448056,((m_691:0.03478472083974472329,m_132:0.02639915005229957756):0.01713322073732176376,(m_37:0.04903185159387044717,m_1056:0.02437182432422092121):0.00414525187546024940):0.00771215615303152101):0.00358472272417235211):0.00474848503256905877):0.00401753058113399602):0.00575652598186012204):0.00539799371730569511):0.00550338228633551717,((i_133:0.08061405623025329203,(m_544:0.03287428771319071685,(m_793:0.08819734466007954354,((m_134:0.08083758336444092640,m_141:0.04100528719113070986):0.00893983784491768005,(((m_173:0.07324106132643969092,(m_419:0.06647264092875854180,(((h_192:0.04520521865204005230,((h_1188:0.06447748163669116128,m_765:0.02849936387919586173):0.00849312467670008606,(h_341:0.05389268428165033126,h_992:0.02779165743031948924):0.00543822157054937513):0.00000164984266327723):0.01912200930920391478,(h_149:0.05177180213680192961,(h_1163:0.03810525169528924255,h_1209:0.03431371593062937375):0.03143319097856175220):0.00474232083239244529):0.00507974470783285979,h_232:0.07785789448382492151):0.00489013080426566309):0.00743592756915947145):0.00379049882922126002,((((h_497:0.06140239471799489868,i_454:0.05892572952676140147):0.00768314199598619726,((m_65:0.02851669263140313784,m_551:0.07528165455192466216):0.00797299290971822949,((m_1024:0.04494443315413327450,(m_584:0.04037482799940436684,m_358:0.02166932623744616607):0.03095849339388945590):0.00938885706811879578,i_265:0.26038774863375913071):0.00119444921486549041):0.00483539183128245485):0.00344150387095080394,(i_560:0.09595383685302794063,(m_1125:0.03640304966224835320,m_1085:0.04076634320252095489):0.00817165283398216431):0.00355328942686124758):0.00862601868599399517,m_558:0.09219597228110358589):0.00412630720012034744):0.00597060549604406209,((m_1052:0.05116798570137562341,m_386:0.06271803406432845118):0.00648666038854164503,i_131:0.07071683969879387355):0.01484764849806165937):0.00127979504901483887):0.00166210491881967938):0.00532976351482105769):0.00294055174937436336):0.00446585147657903737,((((m_548:0.06834127572247612747,(((m_1177:0.02903806208672922440,(m_879:0.03350966183981643476,(m_802:0.03337686030908866563,m_1058:0.03327377966802343850):0.01686950994866007539):0.00239623322931245900):0.01085392506073801049,m_532:0.08468862389100605126):0.00486656047503969055,(m_522:0.06195278712463569287,(h_1022:0.11569468622571314753,(h_758:0.05363068351776968667,m_792:0.05217797446453132509):0.00914549904881084043):0.00342037578620356733):0.00909080746785520012):0.00253944850252114636):0.00681483892283340185,m_313:0.07379861876676614696):0.00000164984266327723,m_261:0.04068931932551836383):0.00368527129349794508,((m_406:0.06200279619817850724,m_165:0.05982427226113715829):0.01212750220746470174,m_664:0.05982993866072047057):0.00398829965080731152):0.00603964915858381472):0.00443120841259202463):0.01840994071175890492):0.00106706697841634987):0.00849679296010275725,(((((((h_1174:0.10930383089905856830,(i_58:0.08493178619653367345,i_967:0.11419983619911766581):0.01141558985767497127):0.02388491328541048758,(m_763:0.10057769945259234512,(i_247:0.13608515781857491445,(((i_872:0.13278986394629277434,((m_253:0.11912335197556316035,(i_248:0.11602706543140073325,((i_475:0.09727886594032102152,i_245:0.13173684063782978293):0.00000164984266327723,i_106:0.09046316696459621998):0.01085991856253598273):0.01436895939010366004):0.01550907949905228587,m_983:0.09449932701545127323):0.01529513254942880748):0.00916560692398982191,((((i_988:0.12554782627175684051,i_643:0.11045364614979306939):0.00000164984266327723,i_236:0.06722335854566657831):0.00283814607068523517,i_1096:0.12833822296164476562):0.00344908786545088499,(((i_426:0.11934837994133024042,(i_644:0.12340858353318222285,(m_1146:0.12490604634904040049,(i_803:0.05780153749946107672,i_822:0.05623543089203235368):0.11441022616465731931):0.00000164984266327723):0.02187411678140612631):0.01231581802527038222,i_59:0.12474588078027576410):0.00713358259255280226,h_27:0.11559513699660138586):0.01333524066255610020):0.00551956502568372222):0.02817870756174134864,((i_72:0.09629891203904411556,(i_623:0.12063161060497826216,h_421:0.06833894419640652862):0.01193808487845167583):0.02647018856557532135,(i_622:0.11047532636291124142,i_1198:0.10552738840650587038):0.04684551166242871545):0.00000164984266327723):0.00258930684306826146):0.01317133898036386593):0.00984117568544596276):0.01232449003422341968,m_1173:0.07777025154299764542):0.01342113450000671608,i_289:0.15804663624731166149):0.01752923014518588396,((m_840:0.12112657547453235807,(((((((i_1140:0.03976295328338531193,i_554:0.06382453102552126945):0.02077355247290390422,(i_883:0.10108415333834740168,(i_924:0.10546745985071658003,(m_696:0.08137146887402360584,i_1050:0.08183775078848005979):0.00403859711252486930):0.02341153377333210148):0.01507538754856425391):0.01221250835277633805,i_156:0.08991897070947421633):0.00435050939606862648,i_1192:0.10232652440779854697):0.00747817234263029127,((i_1196:0.11126027586102729683,i_821:0.08242899474663561987):0.03414995165730846244,(((m_603:0.08183145271944049226,i_1097:0.09571961107570541027):0.00749242587311590730,(m_1122:0.09459358199272224765,(i_519:0.06290207568538676297,((m_862:0.09939383817192549986,i_778:0.09108262901297836667):0.02439254282508768537,h_579:0.11295184499675872680):0.02429978494718825627):0.00000164984266327723):0.00412319647451464197):0.01430623811288961496,m_412:0.10583525832565685021):0.00367240704633497008):0.00449993026796221759):0.00838258336095291240,((i_213:0.09079001793279350974,(i_510:0.08150711445982004866,m_1045:0.10081493195663923657):0.00420471223093068190):0.01205802509851994393,h_174:0.10670751649896829949):0.01047248830972354744):0.01840572624052881981,((i_108:0.09219902180681373294,i_511:0.10526129995895147640):0.01158089479882764075,(m_684:0.09844283262365209619,(i_252:0.07452662037106110027,i_233:0.07174855396263236929):0.00506332768091777297):0.00000164984266327723):0.02298152958496895229):0.00239188460597117031):0.00537330804133540410,(((((i_420:0.13314062263863815638,i_1049:0.11291643187052514963):0.02697566539740557656,(((i_374:0.06308133093170475991,i_436:0.09838498210564297630):0.01542991256028101998,(i_829:0.05777335123276412798,(i_1043:0.05959514762058365500,m_179:0.11754330401954268814):0.01332614645480557740):0.01770142719674656570):0.00463614725431583160,(m_130:0.10661676448256363070,((i_750:0.12981041947344360010,i_1154:0.10577760139472575096):0.02496361773675907433,i_1202:0.10938281814228674460):0.00000164984266327723):0.01274865881492642274):0.00548146000118650886):0.00000164984266327723,(i_470:0.11724229457030524437,((i_611:0.11467686628529151494,i_678:0.07197488436015313240):0.02800375998281801060,((((i_1047:0.07058503219197240219,i_12:0.09352823453324476954):0.00000164984266327723,i_1171:0.09149499505021685408):0.01574822412069493485,((((i_28:0.04010686627512639185,(i_1116:0.08818997924476894290,m_923:0.05666400259150190105):0.00520305730978997630):0.00000164984266327723,m_832:0.04743000434822246952):0.00447550434092282030,(m_346:0.10023975438662963144,(m_17:0.08205145975543651216,i_1176:0.06754261096838322376):0.01559728128628720852):0.01044214196450471248):0.01010306573217095716,i_767:0.07531469474653194884):0.00086051272007420406):0.00710776564891778175,i_654:0.08063639520804227745):0.01660165803246841862):0.00925894070207439364):0.00256393401818401671):0.00759936225084906908,((i_1144:0.07388529763207518641,(i_984:0.01929270361160721411,i_805:0.08419459750972804746):0.04350666466885107914):0.00457339633250685579,(i_931:0.08712281646383032707,m_694:0.07002655815579467147):0.00615663150751211141):0.02993252083882360845):0.00000164984266327723,((((i_1112:0.09655375979541518106,i_45:0.08749276989509527369):0.01273014397910685047,i_860:0.11101372419903357547):0.01856591956537587823,i_542:0.11726852481449140386):0.00599301731492767401,(((i_687:0.13119659906924974191,((((i_825:0.07208606087078653357,i_604:0.09176994985041241060):0.02643164498425446332,((i_791:0.10881408401711414879,(i_1190:0.13643272556194352418,(i_1023:0.13163766979669444535,(i_308:0.09705496893686779702,(i_645:0.08587653395701937142,m_537:0.08503288063326566726):0.03049105974615862538):0.00946934453327098399):0.01689206893826822667):0.00171093497263706215):0.00638932141233322735,((i_642:0.17425418808585943498,((((h_771:0.12761844056490620480,((i_1025:0.07028436533984044887,(i_665:0.11504405504617393197,(i_13:0.08351454834603913580,i_624:0.14254106464584975766):0.01288268765384536010):0.00212018467106416322):0.01841726443008966790,i_1149:0.09793522302676099800):0.02954018980732649527):0.01358514404424158994,((i_218:0.03345629534715175574,((i_1076:0.16657506727975979199,(i_99:0.10602123289470651024,(i_650:0.14509091829730097478,(i_790:0.11036080660294944611,i_257:0.00000164984266327723):0.12229910144353609014):0.01426336517646970004):0.01127668495129005403):0.01104545759088400650,((m_417:0.11911322196500037651,((i_968:0.10937549607086573256,i_1151:0.12042972613449354213):0.01682388671088230758,i_597:0.09804909959377991480):0.00923101306390055470):0.00896327489511692006,(i_1054:0.10045606486912310451,i_1172:0.08499669942115982424):0.01581842252517454833):0.00497332663171690115):0.00738357092456420373):0.01131970211859451361,((i_9:0.12300495747472094121,(i_621:0.12098515285995824209,(((i_337:0.11938252857692338571,i_462:0.08448618772721364079):0.02530534467155798328,i_1001:0.09766495211464243376):0.02429101037211974998,i_1136:0.12121872815726196515):0.00312346591676603523):0.01088570519560465820):0.01434776576588263353,i_770:0.12817995792258699006):0.00166266423818868438):0.01263568848498110644):0.00721454815985614339,((i_855:0.11478722729733713270,((((i_716:0.09630134070776552591,i_1078:0.11469502007996415505):0.03229561339342144205,i_933:0.09418641404354599622):0.02284317859309427726,((i_350:0.12335617912657567685,m_464:0.11797418876335528937):0.00000164984266327723,(i_225:0.13563424906743248854,i_1027:0.11993961827980310908):0.00431935305831379884):0.04250731899161153127):0.00650521072243179233,(i_599:0.13132809442711379511,i_163:0.11987108901595269761):0.00610351546693082680):0.01453451374400494857):0.00829181631314472069,((((i_577:0.11747579928062099053,i_339:0.08691181024503460972):0.03390170764324675762,((m_961:0.08750106220487792463,i_41:0.11718464807597944732):0.02073220113539986711,((i_1152:0.09510378466656138619,i_53:0.07093048652549494015):0.01718581922711857196,(i_761:0.08050525455366960847,i_319:0.09885755612350646815):0.00000164984266327723):0.03619256741610047540):0.02142498520834171596):0.00611512924228180526,i_30:0.13102030988810617340):0.01302366873517584074,((i_7:0.16214020339133167203,i_148:0.17919465760160285805):0.00917319314304151402,(((i_371:0.11365088986259765103,i_85:0.13599212514529879225):0.00000164984266327723,((i_143:0.00000164984266327723,i_144:0.02877641349052946496):0.14492749887913136675,i_852:0.09685946583089642681):0.00310240548690286560):0.01314905245653256657,i_813:0.12952279827382637278):0.02173827115740195257):0.00955620919873521706):0.00854249768844945676):0.00822549255581139609):0.00483962534101043881,(i_396:0.13229511865090498590,(i_947:0.11947637030865217167,i_1086:0.12710728769268317406):0.01478019953064839409):0.02024073690603869422):0.00376151092279252471):0.00792110077044027618,(i_215:0.06420086257093685078,(i_226:0.12183889730662370021,i_884:0.08726000058018699990):0.02379431667682038731):0.02871952108913307378):0.02133724530610878536):0.00865799249839292739):0.01712838827403318984,i_749:0.08119079418635645473):0.03178444655200431818,((i_370:0.09417746855729386413,i_275:0.09013089565856853558):0.03258079416015396967,(i_739:0.05839890567863227633,i_158:0.10608843569238816940):0.03489938505271413666):0.00851011907393868332):0.01581485115029995780):0.01125183536110089047,((((i_724:0.09946101747345333088,i_1119:0.06736813283209902581):0.03184608290850574064,(m_817:0.11078241825535280196,m_738:0.11275549052752872892):0.02725292794689190140):0.00000164984266327723,(((i_959:0.09898652650411360332,(i_483:0.11426792440817140628,i_973:0.05797360386319124620):0.00466455829744157491):0.00738210111714374985,(((i_740:0.08257314940731370900,i_180:0.06906904211908990177):0.04196420830042033034,m_1044:0.06711315672150344747):0.00000164984266327723,m_113:0.06183075972809360527):0.00705234212000723382):0.00665601420405782795,m_818:0.12876882232389497140):0.01039869077601192869):0.01665173010087893368,(i_736:0.10208659775408680803,i_154:0.15235987170687118053):0.00000164984266327723):0.00158740638367315876):0.00615777550247623238,(i_160:0.04620014132332122408,i_325:0.08681366681788441064):0.02549187950593779367):0.00838513412562788205):0.00148932695201735407):0.00450474074673455280):0.00049065927982752731):0.01283878916643237805,((((i_474:0.04291991380170481762,i_788:0.07799166025842556305):0.05850707520482430202,(((i_980:0.09570729071029292212,m_637:0.05600744704342339175):0.00390775592873592731,i_332:0.09757621708029826091):0.01560261367063698647,(i_147:0.10923876481204987388,i_580:0.09925973809285205951):0.00830314411957270085):0.01231475069999304721):0.00000164984266327723,(((((((m_893:0.04961922036653768076,i_856:0.08357053036906611498):0.00661611086387392348,i_576:0.12379265880287429469):0.00043099097159083455,((i_1141:0.07412252313250757008,m_1142:0.04774105458646221711):0.01074955013745090664,i_956:0.06046851917489979439):0.00663155615337999473):0.01158045796362777886,(((i_864:0.08530260550594841173,i_861:0.08936495040251173083):0.01252688922851797303,i_418:0.06431130777917973274):0.00538535616983274162,i_415:0.11251505624732277555):0.00455099915116150347):0.00154387233298798328,((m_381:0.10156010903546520974,i_359:0.09401311191662264921):0.01581048649843256118,((i_958:0.09078233851078580663,m_91:0.08700449764706971734):0.00929363769559085617,m_1120:0.08845533355345273907):0.00814314555713136802):0.00777641011674029201):0.00315180678789869079,((((i_989:0.07300332575438742144,i_733:0.05461153993372280802):0.01273841282752020097,((i_1187:0.09791698588030851857,(i_1186:0.06968807764488241241,i_122:0.10601671537730225636):0.00000164984266327723):0.00823363875579525076,i_688:0.14391606749107230256):0.00864560903335807006):0.00670608288440010993,((i_526:0.04812733845999948162,m_906:0.09469123105739625512):0.03932369313010901368,(m_168:0.09304597216163655593,i_169:0.09152840874883841349):0.01477476272992961012):0.00000164984266327723):0.00734957954410079498,(((i_363:0.09971749573036993441,(i_249:0.10061770797309088632,((i_633:0.09588233030439125004,i_708:0.06736594714903967884):0.00291950942750827469,i_846:0.08740989822898710682):0.00000164984266327723):0.00291873938417099368):0.00636085954440507133,((i_111:0.09812792694947769512,(((i_268:0.04368597347128071184,((i_808:0.03374647889144516411,m_812:0.02917066808234480141):0.00000164984266327723,m_782:0.04160238072927532893):0.01162441543727276566):0.01412904256585579589,((m_640:0.00353856563786263947,m_636:0.00176311885672925952):0.07004293176631862239,i_323:0.05399115465850377882):0.01104222406753854746):0.03388043945637784354,(m_324:0.09033648124790170930,m_262:0.03486990585259077541):0.04460743660484543099):0.01239859444374582023):0.01090722472037147783,(i_514:0.12970409921963180211,(i_796:0.04874320434078847908,i_841:0.09721940795399527935):0.00000164984266327723):0.00172706993556392789):0.00413596099685911017):0.00583496806617526259,(i_306:0.10590054536698544074,(i_820:0.10769433751749499240,(i_630:0.04520449141603674614,i_273:0.06197843938310485662):0.01378682163214241252):0.00961698968416715462):0.01413848646500887908):0.00258516001206774738):0.00391094591592378547):0.00416292232849261451,i_675:0.12884417213311893935):0.00351731145531451088):0.00403818416728167831,((m_291:0.10446449603351459778,((i_993:0.08115243781976670678,i_326:0.11090110488283931589):0.00099696592490662074,m_1079:0.07013864402609633342):0.01017034931745390558):0.00920398880630496699,((i_407:0.09222140880145811292,(i_556:0.09339594504844564438,m_322:0.07449519915711928786):0.00976025423163639529):0.01164387035003502414,(m_490:0.08735154391150570796,((((i_734:0.07966598006245723118,i_639:0.10221159301851075185):0.00112339484137642816,(i_857:0.07578888471031597351,m_97:0.05395822089417946776):0.00563312681989207829):0.00161797436548725775,(i_677:0.10093353157231231554,(m_948:0.08801246973977712440,h_129:0.05030035240708408129):0.00631620837629508127):0.00796108557410266093):0.00996700601769957839,i_1114:0.10297551308611802012):0.00461275549838653653):0.00199448785495526292):0.00493495182808654370):0.00686118761976588481):0.00435086083881836092):0.00000164984266327723,(((m_1094:0.08485841123379352091,i_468:0.10252020932071977122):0.01217015024659274039,(((m_581:0.09713609310892526438,i_140:0.06106126905798129473):0.00000164984266327723,(i_875:0.06432936350244926327,(i_1181:0.07131283046044174789,i_1195:0.08688070947595663562):0.00407133080142473621):0.01347015495639096797):0.01434851023241251466,i_1168:0.06897057107211379545):0.01089914594935096834):0.00204290849683559997,i_34:0.10900374032544372926):0.00000164984266327723):0.00554262964972812317):0.01233500880457547369,m_292:0.11381749420006197215):0.00000164984266327723,(m_83:0.09197110765614605055,(m_1088:0.10537337328303944539,m_890:0.08246426180219379454):0.00069367536015345918):0.02032951066512957150):0.00863822972390785454):0.00000164984266327723,m_360:0.13855076101327729043):0.00366338593797182381,(m_815:0.07575349546092735586,m_1126:0.06273278448376369554):0.04570043089622354004):0.00552521777649525331,(i_709:0.09559817274388189567,((m_284:0.06499001597072685821,((((m_166:0.06342583515537313088,m_22:0.06057196241014987242):0.00816822958971595223,((m_87:0.07730288094183061787,(i_112:0.03941050736895500284,i_117:0.05129329694640676063):0.00748769045463318697):0.01654263248265376574,(i_424:0.05286872126215100276,i_206:0.08772007688453538343):0.00997622031297549020):0.01206393262978815682):0.00721413235427121637,(m_1033:0.07940786683761662246,i_430:0.09851201859585673182):0.00742501649373284150):0.00378617396735709362,(i_390:0.07473472110309527239,((i_296:0.11824226292276059092,(((((i_460:0.08426468886797214286,m_457:0.06798691627313263597):0.03200367453079943497,(((m_477:0.17433599143969444323,(((i_309:0.12869325912196036277,((m_480:0.00961212530717368493,m_479:0.00884930785936568348):0.12152847248157047644,i_921:0.08436916547751635576):0.01242896536864519091):0.04238403341263505958,(((m_1068:0.05590811524203841143,((i_354:0.03549762481519373042,m_1123:0.04537178634661544196):0.01111202284649754832,m_732:0.04255781935505213026):0.01060182315812639199):0.01669493149915429742,(((m_833:0.06961549399674696326,m_1090:0.08086016548520857938):0.00425156954423945577,(i_1150:0.05526488579775657578,i_1223:0.12539147708297895822):0.01352704532022370142):0.00452927663007043468,((m_1111:0.04256788682691031028,i_1106:0.04200786178373944191):0.04171280118884192895,m_950:0.07363585492817978362):0.00422439470983227046):0.00380102072008020511):0.00620144961880562170,((i_900:0.06506469427313020526,i_496:0.05350662150142065226):0.01622551431375515371,((m_773:0.11646406823945085196,(i_1138:0.10682635409268960436,((((i_814:0.15393427570103665469,(i_1185:0.13944753839283552388,(i_428:0.20125153983938723345,i_115:0.11286660792513135421):0.04961939203787155139):0.03332933355123354757):0.02218320711135210802,i_899:0.11233275170920206665):0.03731949940955783807,i_263:0.10561195818856151940):0.03554401192032613510,((i_32:0.09202905086639776022,i_801:0.11903665297195190065):0.03933972151519285476,m_395:0.16719582434060167864):0.00842687312367391972):0.00809425130568552746):0.01991966784178728425):0.01565760608674300614,((i_481:0.08665417012989784507,i_509:0.06106361414773925356):0.01959249278794596150,i_876:0.11019076583511584755):0.00791250270560189123):0.03567068967922146228):0.00948317708420181975):0.01515349384062093796):0.01916912721951975068,(i_868:0.07298979798943903974,(((i_700:0.12994160725214273788,(((m_16:0.08006218745103617362,i_605:0.12270567877471179330):0.09723875197807445303,(i_240:0.13015015216927144914,(i_631:0.10531742546323090426,i_1066:0.08895948480815177306):0.01381547728249102151):0.11371904456977126319):0.08168399685565684576,(i_15:0.11250943044803271564,((i_476:0.13142026006886253775,i_84:0.11408700198970334050):0.01044559626151344602,i_1156:0.10070728206021448137):0.00000164984266327723):0.05252082379789056732):0.08700499790514097664):0.04765487168298830623,(i_877:0.12019070361843693651,((((i_216:0.07457538929494797464,i_271:0.09141207679342891468):0.00959000415009370402,((i_898:0.10111012394861858266,i_780:0.07779508029779795553):0.00000164984266327723,i_1145:0.08609028042766317390):0.00697033238161428106):0.00524270155791452599,i_86:0.09900337113407375877):0.00373320104334355380,((i_737:0.07573725214866557087,i_1036:0.08212956639408645898):0.01438153855442745460,i_1109:0.07924399926443694009):0.00493419698509291703):0.00397729501912993944):0.02166071367852058505):0.06584039964965592018,(m_747:0.06966363040044344646,i_891:0.08568592328573081118):0.00159475539033908224):0.01937545918680124227):0.07296455024225780017):0.01593278194562562297):0.00594079428084819897,(i_222:0.06942142188560281035,h_997:0.08606367386485708204):0.01178794059683142305):0.01761633615471879660,((i_785:0.01410063498371895603,i_784:0.01214273405103278615):0.13873527498265214586,((i_285:0.13007311947419436526,((i_1159:0.12414509298090328770,i_1042:0.11395738953208811584):0.00349240964247059249,(i_61:0.17571530788279629554,m_534:0.09878815154746146965):0.03131961437690924249):0.00000164984266327723):0.04061349857848991357,(i_870:0.12324340352620223593,(i_118:0.10267025853923088252,i_974:0.09568962736358349597):0.07283195503685790939):0.01800664436440979274):0.04698576072448876900):0.02527943582698494174):0.00418846762741300390):0.00902196405841360592,i_283:0.07257571589977437898):0.01037085470868480581,i_539:0.09176892521157249683):0.02266374346931630465,m_746:0.09332002317567746064):0.00101731884727294377):0.00232114589807290786,m_809:0.08729667775836115473):0.01923962071167556118):0.00992255138782189780):0.00307174220167417706):0.00560658147642283892,i_39:0.12336658948480920539):0.00031716521000481465):0.00970909382678084368):0.00525422301837380566,m_461:0.09432121313737545920):0.01617737783630428944,((h_466:0.20337358292156557105,(h_529:0.18849738508689942162,h_310:0.05899212624978801556):0.23568669410799245045):0.84588103856793916968,(i_977:0.90665366064062247187,i_555:0.65261413381728572425):0.30079254930656396105):0.50469314826084410441,HERV-H_gag:0.02287963962652311833):0.0;
