# Supplementary material for: The Exaptation of HERV-H: Evolutionary Analyses Reveal the Genomic Features of Highly Transcribed Elements
Source: Front Immunol. 2019 Jul 9;10:1339. doi: 10.3389/fimmu.2019.01339 (PMC6629862; doi:10.3389/fimmu.2019.01339)
Supplement: Additional File 2 — This file contains trees built using HERV-H LTRs and individual HERV-H genes. [file Data_Sheet_2.zip › Additional file 2/RAxML_bestTree.LTR.declutter.tree]

(((((i_1047:0.08892129448065402841,m_696:0.07819641090368580072):0.01064788754842349063,(i_1116:0.08991224002316423880,m_923:0.07793097589028999406):0.05154787906403907050):0.00750711255525268045,i_385:0.10005231379635526334):0.01246083961345616220,(i_1150:0.08461634527551543938,i_857:0.05879131274578951877):0.00000118511502649206):0.00000118511502649206,(((((h_938:0.05211383327807386778,(h_347:0.02872523536242757927,((((m_619:0.05387335948275169539,m_710:0.03510274498075317828):0.00742600454208581368,((h_997:0.04749137531955651553,h_912:0.01114777465268124157):0.00802707732377703868,h_797:0.03950111631059618350):0.01158292535549688453):0.00406375850403483709,(h_499:0.05894428057363241408,m_1052:0.05750314418474317818):0.00938504785819675204):0.00000118511502649206,h_348:0.02898491143831279093):0.00602138617631558983):0.01168792766355660449):0.00000118511502649206,m_333:0.05237368329351763802):0.00565525764376753875,((h_392:0.06472547415853444064,(h_679:0.02904847563429603305,(((m_719:0.03978391608682599334,h_78:0.03468625250494886125):0.01282035534890541353,(h_232:0.04630917474288394342,((m_878:0.03428368003473946518,i_655:0.00000118511502649206):0.00000118511502649206,(((((m_746:0.05252270021624061425,(((h_874:0.02893334029625811016,m_165:0.02311871730700746155):0.01116323264947228534,(h_1209:0.03505148581977395039,h_1163:0.01203591164209704377):0.02249835677420091232):0.00000118511502649206,h_1000:0.03487010460426943209):0.00000118511502649206):0.00000118511502649206,(h_341:0.07141045713405995421,((h_690:0.02539174865818077595,h_992:0.04416090799122941724):0.00336802554176839726,(h_1093:0.04034956065354267790,(m_1075:0.05397543338433676702,m_592:0.05521967842093685602):0.00429086448761156151):0.00000118511502649206):0.00562943115915238643):0.00000118511502649206):0.00561565224319532461,(m_732:0.02848155893170385700,((m_76:0.05027002836795999713,m_313:0.05635983666803750375):0.00828406841675310111,(h_172:0.05276034287040442389,m_71:0.04108723065217351894):0.00601642139628259884):0.00000118511502649206):0.00000118511502649206):0.00561233313481443365,((m_1121:0.02278085955015718769,m_842:0.02853059500857596520):0.00566014464732344461,(((((h_1102:0.05787846501719372955,m_787:0.04598201783447821572):0.00710787514750089045,(m_485:0.05807607140096984061,(h_1210:0.05968363096368993481,h_764:0.04578112611693499479):0.00604917724275389878):0.00000118511502649206):0.01077153527983584595,((h_908:0.01683641172115169296,h_943:0.01691272664768427719):0.00000118511502649206,(m_667:0.09709151911465623008,(m_281:0.07806088369712649300,h_723:0.07657112007730769443):0.00854781708835583923):0.00412051785488573227):0.00558705690274530122):0.00000118511502649206,((((m_939:0.05373488758032492207,(m_183:0.04813013222228654242,h_1124:0.01168478253457058691):0.00667711385359670735):0.00513896011149002439,(m_1131:0.01715507524634219891,m_536:0.05293652581306081822):0.00000118511502649206):0.00549854561589602827,h_149:0.04692847918121529488):0.00000118511502649206,((h_707:0.04705528030917764670,h_186:0.03012745833555581509):0.01027676409036559421,m_393:0.06458673210282704635):0.00000118511502649206):0.00000118511502649206):0.00000118511502649206,(((h_557:0.03460114873453725565,(m_575:0.05212813292212522404,m_103:0.04781721417025645848):0.01810757087183260949):0.00539186799691759172,(m_1069:0.05855019043571317583,(((m_24:0.04028669427748308302,m_985:0.07238438989708653737):0.00589350286296695669,(h_258:0.01783105363041624994,(h_669:0.04034690251051360754,m_668:0.04696664546885174346):0.02526693735548837805):0.00487536277962982972):0.00000118511502649206,m_793:0.02283719866736104442):0.00000118511502649206):0.00559904556282780300):0.00000118511502649206,(((((((((m_1170:0.05837512813194514066,h_911:0.03240964181989409304):0.00000118511502649206,m_65:0.03564268663332871567):0.00000118511502649206,(h_902:0.03449021093304321939,m_445:0.02905604044020404161):0.00571651332164498267):0.00561198833830300892,(((m_29:0.04718921386753186648,m_538:0.03493720088383078792):0.01060159393233594052,m_314:0.07039764480323854046):0.00000118511502649206,(((((((m_134:0.06132529586661345650,m_63:0.01929380907876231815):0.01556777203942845064,(h_1194:0.06647574886243295955,(m_521:0.05609143247947786376,h_1193:0.00000118511502649206):0.06021870574114143726):0.00433148072715640840):0.00000118511502649206,(h_545:0.02293974100782562170,(m_100:0.04087416262150893320,m_1162:0.05349527591087533535):0.00000118511502649206):0.00564222239544484583):0.00569563471648858611,(h_136:0.04163870850313190070,(((m_881:0.06019245695222481124,m_674:0.06657306972599098815):0.00540503163277633505,((h_648:0.03054049271041506947,m_848:0.03633550399952896470):0.01049827425941123049,(h_751:0.05394520239960032271,m_753:0.01171417990695836943):0.01112125088133066909):0.00000118511502649206):0.00562562458365613305,(m_741:0.03500626851090120339,m_615:0.02975179051555818313):0.01108124851746917529):0.00000118511502649206):0.00000118511502649206):0.00561023074536743261,m_670:0.04594991217183757443):0.00000118511502649206,((((m_344:0.05890075195193676671,(m_659:0.02371660443992211487,m_673:0.03014124339836691396):0.00417505118722504356):0.00624309044424671816,(((((m_480:0.06564607415747736319,h_36:0.05898616857585439049):0.01201745475271534004,h_1108:0.03567014875711736061):0.00563400504436169583,(m_926:0.05251928073118019430,(i_634:0.07340612431699433671,h_352:0.04314565277424279449):0.00922642906252613831):0.00592336652383866711):0.00000118511502649206,((i_743:0.02737487897862456165,m_1165:0.00000118511502649206):0.03958308193085905563,m_530:0.01169956732329937264):0.00578857060378979663):0.00522713209666770227,(h_473:0.03461086993337926521,(m_353:0.02567030306286776503,(m_972:0.03506623055539778017,m_929:0.00000118511502649206):0.04883274092636777364):0.00281956424339276394):0.00592952137393410513):0.00000118511502649206):0.00000118511502649206,((m_457:0.03544591715600581977,h_718:0.03549921686980144625):0.01593391129843111167,((m_928:0.06158436198159861902,m_44:0.04723355318484895315):0.01108503049250700832,(h_583:0.03570165404536371212,m_552:0.06048678916654084969):0.00487623056399077125):0.00000118511502649206):0.00565126865134119721):0.00559855710810414249,(m_132:0.04093108781547704494,m_691:0.03012714506089826660):0.01730102578875762631):0.00000118511502649206):0.00000118511502649206,((m_448:0.04680823167189423345,h_1167:0.02317260664178479035):0.00000118511502649206,(((h_356:0.09222345206646161142,m_1013:0.03022326488759619414):0.00446602210707837399,h_458:0.04189694007646951185):0.00000118511502649206,(m_752:0.04668766209403546474,m_754:0.04683209260204399677):0.00655366412094399511):0.00563176131015611942):0.00569923993246844885):0.00000118511502649206):0.00000118511502649206):0.00000118511502649206,i_907:0.00000118511502649206):0.00559318662464587581,(((m_88:0.04637135848700425084,(((((m_657:0.01281369712838382330,h_529:0.05292924077434600638):0.00000118511502649206,(h_435:0.06652968096681176335,m_608:0.00000118511502649206):0.01061563601967835217):0.00000118511502649206,(i_801:0.02923632880391384414,m_589:0.00017099928310552006):0.01203787023593953266):0.01195843949036403710,((m_395:0.03322823094813472100,m_431:0.02752258273498127752):0.01588115083549569012,(m_781:0.06390487743959634426,i_354:0.01272558262717368716):0.03656301989171235195):0.00000118511502649206):0.01213335932863381615,(m_946:0.06021993458681904748,(m_242:0.01280146768735040443,h_969:0.00453012463382944028):0.06636647814806372059):0.00000118511502649206):0.01741434859232885574):0.00000118511502649206,m_1178:0.05346256092158171991):0.00575220385805111367,(m_335:0.03920696176397901744,m_885:0.04703597277720670405):0.02051802723849770541):0.00564512033332715234):0.00000118511502649206,(h_304:0.06549406828030793215,m_504:0.02299366354304193533):0.01606555189720471066):0.00000118511502649206,(((((m_789:0.04000276322923128347,h_432:0.06514078523832984857):0.00570814225326991311,m_757:0.03995972790743054781):0.00000118511502649206,(((i_1128:0.04971269204207349329,m_725:0.00000118511502649206):0.03957304893140509150,h_1016:0.03420167485536217133):0.00000118511502649206,(m_227:0.07875894591572644987,h_416:0.04332905616572052532):0.00907891717724500745):0.00000118511502649206):0.00000118511502649206,(m_405:0.05786043717972198103,m_541:0.00528963966251891522):0.01167666209054910552):0.00557571740493477061,((m_527:0.05263059198996729998,((h_310:0.03440491770549206768,h_721:0.04639387718343025713):0.00000118511502649206,(m_1179:0.03972801096533067067,(m_1208:0.07713833081938761826,h_731:0.08608390952966157861):0.01356483032404518820):0.00624669314761570980):0.00583022776522343789):0.00000118511502649206,(((m_425:0.05897818500091366739,((m_159:0.04822809343427313794,(h_345:0.05793207114080019954,(m_550:0.06336941719680420915,m_548:0.07555154503352205786):0.01841765799655613670):0.00285641062396328532):0.00568587792238042008,(m_742:0.05089362035920057953,m_128:0.04529968766637990085):0.00249073851830462246):0.00000118511502649206):0.00556074356287610070,(i_270:0.05013816005514566687,((((m_1053:0.04658985568141449374,i_328:0.06428156206154722607):0.00597300530699960888,m_191:0.04081176554940789403):0.00683493099218717304,m_305:0.07062604353862908524):0.00000118511502649206,m_322:0.07083802824024497402):0.00590514447680316832):0.02233521969730394019):0.00000118511502649206,((m_241:0.05268049576430004766,((m_10:0.07488966344796622876,(m_549:0.05215759268884017502,i_398:0.07618691983823075442):0.01470526647061543360):0.00567285079325470943,((m_413:0.06521649729650454141,((m_833:0.11282471842952994379,i_474:0.05925779720235444664):0.00000118511502649206,i_806:0.06820397055827501220):0.01555705799407329504):0.00704081798812120161,(m_809:0.09189230278343343827,(i_1180:0.08653875607071280507,(i_496:0.06678120038474763542,((((((m_1134:0.04832446447089831787,(((i_728:0.03003067499621245653,i_151:0.03063518393940759324):0.00969281468199273064,(m_31:0.03590780725312290450,i_1083:0.09004061731241856659):0.00230426302445006217):0.01015993141621343750,(i_220:0.05081653947940305283,i_411:0.07300914051134399507):0.00942171030484784816):0.00815653214127619666):0.00815326653998558158,(i_185:0.07329133103105268943,(((m_601:0.06469980326740638887,((i_576:0.08470540467151102537,((i_977:0.06779323364036103639,i_776:0.05776273449566891177):0.00000118511502649206,i_108:0.09542681503475630711):0.04910145894816109191):0.01895726252158504502,i_272:0.07821724891149615944):0.01010570666493549978):0.02257263206983479292,((i_447:0.05614807689922056422,(i_918:0.07287684453126777595,i_1211:0.08975018824145408747):0.00000118511502649206):0.00843140865804517178,((i_1166:0.08313990069629673130,m_433:0.02993016930180001506):0.00943357783360690601,i_455:0.07939390022382362966):0.00058412133446906491):0.00000118511502649206):0.00000118511502649206,(i_429:0.07334352487445858215,(h_14:0.00895725473585933310,(i_237:0.05786096340010588035,m_380:0.07909592114306571164):0.01235062734594534126):0.00000118511502649206):0.01555350725722937609):0.00000118511502649206):0.00000118511502649206):0.00777481676162724948,(((i_811:0.04003274334750567959,m_162:0.03197759394532691257):0.00721297637163277085,((((m_1090:0.08578170525739281516,(i_388:0.02517223448905178337,(i_311:0.06481963162925141742,m_77:0.03236194657174086553):0.00836795912426628249):0.00000118511502649206):0.01520352659718391883,((m_543:0.05680721368561415796,(m_1160:0.04049852708300240300,(i_639:0.03342353016348869471,(i_200:0.04760714059008111509,((i_555:0.05539787747044022659,i_394:0.03956065073454123615):0.00000118511502649206,i_224:0.02356162556995339274):0.00000118511502649206):0.00763416727187423826):0.00000118511502649206):0.00000118511502649206):0.00767809236080767375,(i_1114:0.07567113831591307238,i_930:0.07437204367503051639):0.00865059299574919005):0.00000118511502649206):0.00000118511502649206,(i_139:0.08859290394883317932,m_365:0.00780338386255037368):0.00799124974164348509):0.00763239006518973313,m_320:0.08956660988422757153):0.00000118511502649206):0.00766733497534823841,((i_1118:0.02351248289480796505,m_1048:0.07223049204650855426):0.00000118511502649206,i_941:0.03939168389276460208):0.00000118511502649206):0.00770577624318680762):0.00595538442355187866,(((m_606:0.06361242879578284104,m_837:0.04037933764649018209):0.00685843055464906495,(((h_110:0.03962338721758633386,m_587:0.04881181001244382089):0.00000118511502649206,((i_278:0.05726957144472141076,i_423:0.07774372516946589928):0.00699358863106514309,i_451:0.04996988702974345525):0.00000118511502649206):0.00780287952982392907,((i_686:0.05273684063540510364,m_903:0.04395177863209381169):0.01268893513690466310,i_283:0.03091761073578820976):0.00000118511502649206):0.00000118511502649206):0.00794491522838701447,(((i_410:0.05013808892064616080,((((m_262:0.00000118511502649206,i_239:0.03199686020253009883):0.04865743426121124648,(i_1202:0.05267974146364615834,m_238:0.02905076477974475463):0.03295303720265049113):0.00000118511502649206,(((m_812:0.04520922362252018795,m_640:0.04288796425522601458):0.01958589994764891457,((i_808:0.01647714874583050201,m_782:0.00000118511502649206):0.01645496961095853361,((m_636:0.02482224993117248049,(m_843:0.01656036012852213357,i_268:0.04253632968091122096):0.01658700404556554681):0.01657844624133758202,i_574:0.03320421374088678573):0.01673546980726053207):0.00854941313010413456):0.01607585936262892132,(i_666:0.06867960954722202027,((i_294:0.09275518634320630007,(m_403:0.03457455328021821067,i_170:0.04675616478757978201):0.00838987448607130849):0.00000118511502649206,m_681:0.06999116371604674480):0.01584915046069656011):0.00528177382464405879):0.00766855271596503414):0.00801839617270061131,(i_1115:0.07508313123750301465,(i_48:0.03455229989307872368,i_303:0.02554065548296396981):0.00813108383306063165):0.00842050459145545806):0.00000118511502649206):0.00748758118650219399,((m_1038:0.00000118511502649206,i_506:0.00000118511502649206):0.00000118511502649206,i_796:0.07157989574021196566):0.00768790448409127809):0.00774674700596931620,(i_706:0.08651003215754120290,i_197:0.04844625499595007351):0.01575538153015677845):0.00000118511502649206):0.00000118511502649206):0.01222382476487279650,(((((((i_256:0.05677074754050159822,(i_189:0.08456614061112406600,i_190:0.04827161935973679763):0.04431459830669169653):0.00000118511502649206,(i_931:0.06946206753888364838,(m_964:0.05644808587832212537,i_678:0.03859955764377017567):0.01054791066175485639):0.00694455625614050567):0.00000118511502649206,((((m_948:0.04232019768014070454,m_851:0.04160547892943610576):0.02205298843429377015,((i_779:0.08179870221408741537,i_383:0.07410560458809462014):0.00616566319669595905,((m_1135:0.05399232870340767848,(m_461:0.07394876504323266708,i_677:0.05773464432622781028):0.00808710121993024521):0.01753330676718206291,(((i_98:0.05447308861509261163,i_293:0.04672644532092087161):0.00000118511502649206,(m_612:0.04655005384924586903,i_951:0.03700896219943226179):0.01053806113665282929):0.00000118511502649206,((i_834:0.08891717886578193175,(m_927:0.06520534811066171221,(i_288:0.05023741233337350454,i_783:0.06193891992353552090):0.00140913298346358857):0.00863165408202388844):0.00000118511502649206,(m_1067:0.04235093693255548991,(m_315:0.08311862476869254224,i_318:0.07879933671574763931):0.00000118511502649206):0.01779862288096513770):0.00837449763882866689):0.00876843174503685180):0.00772631849391882449):0.00000118511502649206):0.00824454538228123687,(((m_126:0.03907468626569716996,m_614:0.06603940263039319303):0.00000118511502649206,m_629:0.05551619086211254800):0.02448261350243082640,((i_922:0.01533460717884232993,(m_168:0.02374359017160344518,((m_114:0.05974521295777800861,i_556:0.06578060855340704671):0.00745975208853539955,m_199:0.04156354684632188046):0.00685552718443761377):0.00000118511502649206):0.00000118511502649206,(i_734:0.01574607539567150424,((m_824:0.03778558984230438039,(i_1132:0.05048170209753075760,m_312:0.06367448281826675049):0.00622883612580125198):0.00943889112759061302,((m_97:0.05881408257847835913,(h_676:0.04543882134195310202,i_407:0.05180256303175505284):0.00570492839160017823):0.00711568699110632849,i_390:0.05635244960112645307):0.00000118511502649206):0.00000118511502649206):0.00000118511502649206):0.00000118511502649206):0.01164856562816291886):0.00000118511502649206,((m_1095:0.05800163770573266153,(i_828:0.06952877119653046167,(i_409:0.07388945078667652488,m_844:0.04844064996347840352):0.01140798229368501955):0.00533577207371037279):0.00746070436826452681,((i_570:0.03081224497491344763,(m_399:0.06457686793426964389,(h_129:0.00920885652263004478,m_957:0.07313978364317344494):0.00633177978423897329):0.00000118511502649206):0.00000118511502649206,i_995:0.06492649248277906904):0.01529521309527113321):0.00000118511502649206):0.00696597570490994130):0.02848771874572775253,((i_117:0.00000118511502649206,((m_1033:0.03912319412355655390,(i_280:0.00000118511502649206,m_95:0.07555146628072671733):0.06687524595979578435):0.01211274059254155086,((m_815:0.03973907658024562750,(m_478:0.03856691761317326134,m_1015:0.00000118511502649206):0.01612423079171652548):0.01582952858311302904,(m_854:0.00000118511502649206,m_849:0.02369175512248815688):0.00000118511502649206):0.01543053472852798716):0.00000118511502649206):0.00000118511502649206,(i_11:0.00000118511502649206,(((((m_1089:0.04750851378846542711,i_1014:0.00000118511502649206):0.00000118511502649206,i_925:0.07224394778199882960):0.00000118511502649206,m_942:0.06013818271477690963):0.02855636326223576910,((m_1105:0.02557757309012864688,m_1169:0.06208214128031502160):0.02915380976395013507,(m_996:0.01285001152536898068,(((m_664:0.01206671924858501548,(((i_1109:0.00000118511502649206,(i_104:0.02436908727993199880,i_424:0.01315767484030611056):0.05305707460895150301):0.01254816115518238989,i_868:0.04002831255767657498):0.02266845015982515629,(i_520:0.02576832092357644877,((m_551:0.03710266366740188476,(m_722:0.01332366088474026301,((i_295:0.02672650309528501120,i_585:0.00000118511502649206):0.02519309228345139803,m_546:0.05213228443481154883):0.00000118511502649206):0.00000118511502649206):0.00000118511502649206,i_196:0.00000118511502649206):0.00000118511502649206):0.01605407496498179737):0.00000118511502649206):0.00000118511502649206,m_953:0.04951216200374429499):0.03239054655346201850,m_905:0.00000118511502649206):0.00000118511502649206):0.00000118511502649206):0.00000118511502649206):0.00000118511502649206,(m_502:0.02444765579975035491,((i_1206:0.00000118511502649206,(m_564:0.02233977106453873679,m_887:0.03580080496367341047):0.03607686321329291873):0.01372735263882267007,((i_112:0.04854385744748408033,i_133:0.02431895836550759457):0.00000118511502649206,(m_671:0.00000118511502649206,h_758:0.07617244633971248513):0.03450387196138549051):0.00000118511502649206):0.01125652016084917502):0.00335746425032509453):0.01591899776295623362):0.00000118511502649206):0.00626269852116039232):0.02363111281566217595,((((i_749:0.06846502773790479057,i_153:0.00000118511502649206):0.07464018550432154064,i_846:0.06654657359134781569):0.01034283346190934330,m_91:0.04881984295942574936):0.00579563051816337632,(((((((i_316:0.07488859310507058054,i_180:0.00000118511502649206):0.07900183085389796134,((i_73:0.00000118511502649206,(h_771:0.02438279842839900444,i_249:0.02077490327176673840):0.01959117127539916625):0.04053746309932863140,(i_244:0.00000118511502649206,m_1079:0.03747868342370300893):0.03857773584916264487):0.00781091323400101654):0.00780715422899345805,(m_1094:0.07942926051163598511,(m_840:0.07000574501099093849,i_472:0.03226085167680307897):0.00976632986093228274):0.00000118511502649206):0.00669734530447233488,((m_292:0.04987476234194671010,(i_654:0.06034077914925299602,m_490:0.04257875794025049038):0.00416427104353207789):0.00811610418575885346,(h_726:0.07373594697180299584,m_1088:0.07355872774944148540):0.00000118511502649206):0.00762356383862507203):0.00000118511502649206,i_580:0.05534932710908310738):0.00000118511502649206,((((((i_825:0.02568466106923514986,(i_1008:0.10836762738964034192,i_956:0.02805200325692259328):0.00000118511502649206):0.02361924197252190244,i_122:0.04584530268581691465):0.01357165362999802199,i_1141:0.07221441531920788637):0.00000118511502649206,i_675:0.06408659036885017146):0.00798561424872535307,i_39:0.09694188337727369098):0.00000118511502649206,(i_61:0.02518853881636126321,i_415:0.04138140576943304810):0.04080371306265661441):0.00000118511502649206):0.00669142913496106103,(((m_286:0.06691655565238729952,(i_470:0.08400474455321792211,((((((i_1137:0.09461310343229992204,m_596:0.04622745622725791398):0.01524431846706142575,(i_999:0.04178612671965315634,(m_83:0.05920495215370651793,(i_438:0.02945805091740334378,i_998:0.01881113150418211102):0.01785449419133369048):0.02053543857405667680):0.00000118511502649206):0.00975253829401627470,((i_567:0.08895700169823994585,((i_1040:0.07022625970633682158,m_477:0.07224141924523368175):0.00951251539862575310,((i_967:0.07394199925886087155,i_1080:0.05165542361461065990):0.00666994855407569091,((((((i_702:0.00748213174903462810,(i_703:0.00000118511502649206,i_704:0.00000118511502649206):0.02581961922967083642):0.12318919017416755934,(m_125:0.07872831215387920967,(((i_882:0.12817041912306192941,i_1147:0.06880585861271792947):0.01994327263433551267,(i_700:0.02673505078760890150,m_961:0.09863464970459592807):0.02369227678445154708):0.00929883344743827334,(i_869:0.09941250840379482756,i_622:0.07466231114462971996):0.01707789759307544800):0.00665183069046012057):0.00000118511502649206):0.01263522812165005817,((i_705:0.00000118511502649206,i_701:0.00000118511502649206):0.10814262359469387076,(i_184:0.09125439336874777152,m_417:0.05994339432582641153):0.01745490715255028358):0.02616812193631700215):0.00000118511502649206,(i_577:0.08050598453851094682,i_444:0.02127545492910042774):0.02710644968164947072):0.01176942130448567145,((((m_1107:0.03150902843401473530,(m_1125:0.02425966017071106567,(i_285:0.05165926948065326096,i_560:0.00935278844342689319):0.00988942867097230248):0.01154911920933203440):0.00000118511502649206,(m_1129:0.01777831422019380755,(((m_768:0.04225072367976309001,((m_613:0.06557123491777931690,m_1164:0.04868614199692861827):0.00000118511502649206,h_1081:0.04895010281015613196):0.00000118511502649206):0.00587551147417014752,((((m_300:0.03642702515640207361,m_1028:0.03594072579036073495):0.00615025093394335788,((m_830:0.04260453092582220519,m_658:0.03695219226569645271):0.01225661465611724808,(((i_373:0.05895107647055961020,m_1085:0.03899847534366151364):0.00288887504836899322,m_260:0.03597711851457760512):0.00000118511502649206,(m_358:0.00000118511502649206,m_102:0.03559907938327978860):0.01865679992537631199):0.00587025251470406958):0.00000118511502649206):0.00000118511502649206,m_261:0.04802155506784595851):0.00000118511502649206,(m_25:0.07400625417685641194,m_362:0.04054945478845290580):0.00214684943737380139):0.00584944790003233319):0.00000118511502649206,(((((((m_609:0.03826638951184757609,(((h_497:0.03704300238825889574,(((m_62:0.04257850268787007758,((m_386:0.02419003311050177407,m_141:0.04300320645676101311):0.00000118511502649206,((m_558:0.04845880211107866237,m_859:0.09090255807675327870):0.00000118511502649206,(m_626:0.00495313713765634361,i_625:0.01375573860999828105):0.05974351125449196831):0.00604525529817954640):0.00000118511502649206):0.00583544402975497232,((((((m_680:0.04813394828315136625,i_454:0.02391089969860249465):0.00742189563622315182,m_90:0.04893820781546057153):0.00505205251897119893,m_873:0.03575220363717486471):0.00000118511502649206,((m_26:0.01770818560245986106,m_662:0.00000118511502649206):0.00000118511502649206,m_79:0.05425286791971795086):0.00587770691095763041):0.00590582329560335878,m_94:0.05487319013849289995):0.00000118511502649206,(m_463:0.06859465963256616838,m_105:0.04342828869566428551):0.00529446983877336803):0.00000118511502649206):0.00590216651161619334,m_901:0.03364882384045941172):0.00000118511502649206):0.00000118511502649206,(m_919:0.04859159887445527876,((m_712:0.05023341847041977448,m_838:0.00000118511502649206):0.01242348716190859632,(m_1123:0.08327335560315536622,i_206:0.03047326483776815684):0.00680947894586672771):0.00000118511502649206):0.00000118511502649206):0.01811330673467601016,m_584:0.05079925324725802910):0.00000118511502649206):0.00575475520305929449,(m_35:0.03643687620341460459,i_717:0.05485780825375496939):0.00602246994746644809):0.00000118511502649206,((m_1130:0.00000118511502649206,(m_802:0.03004966984264388630,m_266:0.01191880168902026069):0.00000118511502649206):0.00000118511502649206,m_419:0.01771185942428582863):0.01786146035471222054):0.00000118511502649206,((m_765:0.01994285363165265376,(i_936:0.02409066119896369901,(m_792:0.02415946197082298810,(m_1177:0.01241001356956280069,m_879:0.01296769874330803811):0.01167478334928912474):0.00000118511502649206):0.00000118511502649206):0.00961449589070793864,m_544:0.01818001073872949763):0.01188598549864999451):0.00000118511502649206,((m_495:0.01198509143964290348,((m_1056:0.02448422016491546768,(m_255:0.04429582079026943287,m_979:0.08077317191170051147):0.00536803048872734005):0.00559700535469729015,m_1058:0.02459497623250692100):0.00000118511502649206):0.00000118511502649206,(m_892:0.02073410169349640050,i_826:0.01308156807706942204):0.00937034156738225481):0.00000118511502649206):0.00000118511502649206,m_37:0.02480274125635581819):0.00586030468410987052,(((m_123:0.04320754787545686565,m_177:0.02453300563288094219):0.00549710350300665427,(((m_334:0.02440755603753723760,m_449:0.01230824031713720172):0.00667667381768503442,(m_1191:0.03702793904218201065,m_406:0.05312217077381863745):0.00615537506562120144):0.00491349546347296523,(m_87:0.04888749912136674397,m_649:0.04948686879726996862):0.00615011098856459333):0.00000118511502649206):0.00591687895814466819,(m_971:0.09119066210119414206,(((i_877:0.00000118511502649206,h_1100:0.00000118511502649206):0.04187104791023688738,m_932:0.01794710222735095007):0.00000118511502649206,((i_790:0.00000118511502649206,m_1024:0.02864453789393724137):0.01414928360015552458,(m_1017:0.04254731542256495053,i_1039:0.05500604437142560255):0.00590266377784090350):0.00596776644365069105):0.04019382036714411188):0.01599798568376113034):0.00000118511502649206):0.00000118511502649206):0.00000118511502649206):0.00620016648498920506):0.10202860973888877583,(((((((((i_308:0.03401132366412983749,i_990:0.00000118511502649206):0.02350043293363509103,((i_32:0.04881880649833247182,i_1212:0.03782930605422733794):0.04064688579116472467,i_437:0.08633060211290138897):0.00000118511502649206):0.00000118511502649206,i_689:0.00000118511502649206):0.00000118511502649206,i_214:0.07791250754951119240):0.00000118511502649206,(((i_1035:0.02389447589190386162,((i_74:0.04861205034744749826,(((i_1004:0.00000118511502649206,i_1003:0.00000118511502649206):0.00000118511502649206,i_1002:0.00000118511502649206):0.04893018992418853019,(i_1006:0.00000118511502649206,i_1007:0.00000118511502649206):0.00000118511502649206):0.04965788938208182818):0.00000118511502649206,(i_5:0.04949445072333830131,i_203:0.05387868748921443435):0.00000118511502649206):0.00000118511502649206):0.00000118511502649206,i_221:0.04899940234969443753):0.00000118511502649206,i_665:0.07407936823916159985):0.02412050767060076178):0.04814903186349352854,i_9:0.07695078805450096537):0.00000118511502649206,(i_1149:0.00000118511502649206,i_599:0.00000118511502649206):0.00000118511502649206):0.08747054689011127260,i_780:0.08114105816083135025):0.01900612965414719135,((i_402:0.06002956834607516695,i_884:0.07212020408333455479):0.00000118511502649206,(i_774:0.08573306925031118353,((i_426:0.06110755508721680412,i_644:0.10150674766415161698):0.02252800855969030666,((m_360:0.06691594855785870655,i_106:0.10959844170926236195):0.01126336671730791654,(i_52:0.19660597960817424723,i_163:0.26814472197762234673):0.03119279785089486279):0.00440593036827068713):0.02773619517947556803):0.01375764354873662554):0.02766398170644027849):0.00914793116088366554):0.12196351738770913609,i_1172:0.10650241953300423892):0.01208885578519519090):0.00000118511502649206,((i_257:0.05883435704587752779,((i_158:0.04976787198394693607,i_968:0.02819873476855619746):0.00000118511502649206,i_569:0.00000118511502649206):0.03328190006593333833):0.01615587354589809871,(h_50:0.08313120339379050094,i_99:0.03325328443389305444):0.02654020534643433335):0.00000118511502649206):0.01741931931348123311):0.00000118511502649206):0.00568280465434561465):0.00572320660070673153,(((i_687:0.06373735347572334620,i_761:0.00000118511502649206):0.01232626288541614941,m_130:0.08497619816912306556):0.00172056027540202139,(((((i_337:0.07312954698661693065,(i_980:0.02607717955415373226,i_896:0.00000118511502649206):0.00000118511502649206):0.19120965088322069980,(i_604:0.04956504304176990311,i_481:0.04735045507840107692):0.05076063386991928189):0.01205601777724793836,m_890:0.07953349323924402414):0.01468293979880627188,(((m_1173:0.05267929784763029921,(i_750:0.10691647620717517619,((((((i_246:0.15811160683303182584,(i_171:0.06672507573230164468,(i_944:0.05800931987413849439,h_1174:0.07742232233383219975):0.01614314860890089798):0.02179917734688033987):0.00458028742324477489,(i_623:0.07500784176453981211,((h_421:0.03365664131834090328,((i_822:0.03784891685396771233,i_803:0.06451260590593337063):0.07363989910848720011,(((i_769:0.05115909401170704723,m_1146:0.00000118511502649206):0.16805874846224166941,i_72:0.03856549992732771076):0.00439184164243249051,i_517:0.06879427501767462760):0.00919571843623850221):0.00000118511502649206):0.03093527937185991394,(((i_1204:0.07813112119064184735,((i_145:0.02558540511607225454,((m_1057:0.08043415168077501509,i_194:0.04256667595881991756):0.00926261249318203854,((i_1098:0.04692936182810512197,(i_505:0.21663542450850750698,(i_404:0.06988744795411162836,(i_1073:0.12715254603606462869,i_1207:0.11328535164265794710):0.21262317937075206342):0.01111519616878539618):0.06704676782896280829):0.07217067209153348040,i_582:0.08427195944197922450):0.04102624978650534077):0.00000118511502649206):0.00817323283729407685,(i_1151:0.12535102163244074558,i_1198:0.09491036636930748338):0.00000118511502649206):0.01474907571186753405):0.00000118511502649206,(i_66:0.04044586752391895329,i_872:0.08718680800507293271):0.03301546105003117654):0.01236469794544570004,((i_1215:0.08507244025709785606,(i_1155:0.06886609808448578007,(i_297:0.02845790755700563363,i_663:0.06358533429463321396):0.00000118511502649206):0.01580301709166810967):0.00230236559568762445,i_441:0.12083803278625646072):0.00000118511502649206):0.01115706956068808313):0.01674349908290035868):0.00000118511502649206):0.00907713370433187866,((i_963:0.08040089413751928815,(i_275:0.06484788716876035974,i_58:0.04287447896841004025):0.03518033364068462454):0.01437738606260358966,m_818:0.08094843961955439093):0.00645210477962316481):0.00682062559854511048,i_1076:0.07785725422126446582):0.01040491592039074174,i_1071:0.10453037657143149364):0.00677296082429664197,(i_38:0.09116854088766063180,i_736:0.07939984983877729219):0.00487180234874832856):0.00000118511502649206):0.00648085883612623589):0.01859687736747588083,(i_489:0.06788615280032747612,m_23:0.02700563022683597630):0.01305166011101913277):0.00752164697389989031,(h_174:0.08969116858476726406,((((i_1:0.00000118511502649206,i_965:0.00000118511502649206):0.00000118511502649206,i_453:0.00000118511502649206):0.00000118511502649206,i_566:0.02501552377116343651):0.00000118511502649206,i_339:0.02521432662103705730):0.03185328406477268975):0.00744393319412012429):0.00619289678071825809):0.00631268436297412281,i_370:0.05858299129149835416):0.00000118511502649206):0.00578908561267642025):0.00000118511502649206):0.00000118511502649206,i_759:0.00000118511502649206):0.01152542322593837903,(i_798:0.10675183784107926399,((i_821:0.02346835285443624533,(i_252:0.07537522113139848157,(m_412:0.07592078072584113047,i_301:0.06054226591905943755):0.00530776346445059784):0.00694276371282574398):0.00788784512705326818,i_805:0.10305703842735071396):0.00000118511502649206):0.00000118511502649206):0.00573694164767935347,((i_414:0.07850375699512843197,m_970:0.10384840356021028673):0.00817176288786512078,((i_1186:0.08517136981404983820,i_688:0.08503701185320729217):0.00000118511502649206,i_524:0.03932687893228448139):0.00808705904341254153):0.00000118511502649206):0.00000118511502649206):0.00565928584979086789):0.00000118511502649206,(i_542:0.08936209451254351066,((((i_1154:0.06643645894364891280,(m_862:0.02690645279294449563,(m_534:0.02410275464257144798,i_1036:0.00000118511502649206):0.00000118511502649206):0.02821953634140348180):0.02244862866511372276,((i_510:0.07190387648782746444,i_519:0.06790442806630013484):0.00000118511502649206,(i_1175:0.08559441125799720218,(i_785:0.06604594396311297411,i_784:0.09019615617145364250):0.01518005027809215049):0.01726019422465681005):0.00000118511502649206):0.00588776755654205324,(((m_346:0.06855289166140447754,i_860:0.07936017428781752536):0.00195449402255550020,i_233:0.07817099756808147670):0.00767372158615348653,((i_213:0.05562142998828323304,i_467:0.10258380409407162615):0.01101347397302973249,(m_43:0.09099587287207304420,((i_156:0.04090176240937130198,i_1140:0.07277173368830014422):0.01647399204848384521,i_1144:0.08142102120614103100):0.00104388391832857855):0.00112804599057687838):0.00000118511502649206):0.02308625354252173689):0.00000118511502649206,((((i_368:0.08493702568314695500,m_1122:0.03507237145065225659):0.00672785647281787594,(h_579:0.10342259902988647224,i_819:0.09242936661010492383):0.00000118511502649206):0.00467807510148315810,((((i_53:0.02453427424581898150,i_234:0.00000118511502649206):0.00000118511502649206,i_363:0.09520812227403767369):0.02967988881510908589,(((m_747:0.06232997273627139539,i_610:0.08706538713178406386):0.02923959227041412687,i_788:0.07334459017927669189):0.00000118511502649206,((i_55:0.00000118511502649206,i_57:0.00000118511502649206):0.00000118511502649206,i_56:0.00573590731710206352):0.15583150583047455928):0.00658327566202954705):0.00658296194637027470,i_1192:0.01670308779212149181):0.01226024105213417009):0.00000118511502649206,(i_984:0.07241382567447972318,m_167:0.06117554575373817388):0.00582736125473331222):0.00000118511502649206):0.00553316464069822031):0.01165974039849632972):0.01148716738100366216,(((i_140:0.04994281855700135470,i_1195:0.07101205489032619278):0.02800045190691661731,((i_632:0.04855988944670058816,i_727:0.03971294951455114214):0.00000118511502649206,(((i_709:0.08106715952142219683,((((i_924:0.04749058070828104244,(i_374:0.07204264819330882808,m_906:0.02427371365713024837):0.00000118511502649206):0.00835612362322957734,i_562:0.05723623674984465448):0.00732609321368374571,(i_841:0.07319866502450778079,(((i_554:0.04444276794610964310,i_1049:0.07646717496228042088):0.01246934212762517390,(((i_875:0.05953997627998187242,i_1168:0.06750118552015169082):0.02168712033919512061,i_1171:0.06117880635245025178):0.00973174199387255578,(i_131:0.04960097046887447514,m_96:0.03813238968368196091):0.00000118511502649206):0.00901148678378851757):0.00000118511502649206,i_332:0.05593384514251422551):0.00917771904988799563):0.00000118511502649206):0.00893304183341681046,((m_217:0.08911267830521917011,m_469:0.13549217615884609489):0.00000118511502649206,((i_119:0.05443311421321346544,(m_291:0.04686999298618780424,i_921:0.00771613516479159600):0.00000118511502649206):0.01549286887194835198,(i_273:0.06724394742171115047,m_893:0.03409798374935986420):0.00465398126974791732):0.00781445126843617090):0.00000118511502649206):0.00656061492809382595):0.00000118511502649206,((((((m_786:0.01577300336045241863,i_118:0.02707126527903122581):0.01558770081378756979,i_375:0.02371150252657946642):0.00000118511502649206,i_1113:0.00000118511502649206):0.00820073728594437369,(i_1086:0.05059519574623939919,m_940:0.04682244513956479448):0.06276027596928963892):0.01450909386200424991,(i_468:0.07882726215563846950,m_284:0.05635913213008634376):0.00799338969064499090):0.00000118511502649206,i_1110:0.07806326020185060111):0.00000118511502649206):0.00566626080974596495,((i_109:0.06600566438734584152,(i_349:0.11041744688280762110,(i_1043:0.06651671656226139373,i_45:0.07799771358067354721):0.00000118511502649206):0.02420574537920757233):0.00718420984874644074,(i_864:0.05864268141669587431,i_861:0.03375966475736765643):0.01214704038587799233):0.00000118511502649206):0.01381854198507342056):0.00000118511502649206):0.01751886363599371166,(((m_67:0.09779117978565357583,((((((((((((m_960:0.03897722740348328468,m_916:0.03100366716847433382):0.00000118511502649206,(i_326:0.07409996919034714247,(m_19:0.04884048581672563449,m_1091:0.10038181695569318996):0.00854619263649526034):0.02388083647922487410):0.00000118511502649206,(m_1143:0.04328645552118591533,m_1133:0.03735397801457027156):0.02269039605203911764):0.00743041073306206085,(i_366:0.05593435362189942694,i_188:0.04073291176862356422):0.01457467953348200521):0.00000118511502649206,(m_487:0.03839180857065724317,m_1034:0.04478756398530198829):0.01839352250805105504):0.00000118511502649206,i_178:0.05525792870363625126):0.00727181506927116958,((m_498:0.06354277222808524250,m_1199:0.09004943655584085604):0.00000118511502649206,(m_950:0.07155854045921689055,m_299:0.06991956101336545271):0.00189445795542637560):0.00000118511502649206):0.01441654435385060322,(i_211:0.07253213837952623977,m_500:0.05562335802774006493):0.00000118511502649206):0.00000118511502649206,(((m_492:0.04836151355310242678,(m_1111:0.07094185862508636808,(i_187:0.06069698746478588425,m_204:0.06008420218960387055):0.00846030776560452273):0.01320404866672050467):0.01093342379234641358,m_223:0.05711299705923494202):0.00000118511502649206,m_267:0.12240315505334155299):0.00900775293550695223):0.00598936632869601256,((i_418:0.06973069912346413490,(i_611:0.04360546648293146116,i_513:0.06555923383274130101):0.01982779840139635430):0.00199782929038801703,i_420:0.03935642573225580504):0.00000118511502649206):0.00569561941798458603,(m_1142:0.04931807935040611462,(m_694:0.07496777244541870389,i_829:0.06673195431914470677):0.00000118511502649206):0.02281514059146210610):0.00000118511502649206,(i_993:0.06346581079621625709,(((((i_1042:0.02608777526320226955,(i_215:0.00000118511502649206,i_446:0.02471673622709929380):0.04957545214564717390):0.02592784206169608530,(i_633:0.13544587608845254367,i_147:0.05687869266594575146):0.01448494061652732048):0.00000118511502649206,((((i_391:0.07725885419930016151,(i_306:0.07245874218894240992,(i_483:0.07901123148627264836,(m_113:0.01374868013563898539,i_526:0.06802558840087592762):0.00708898760104490887):0.01040631558433864623):0.00000118511502649206):0.00785779017263562793,i_1106:0.04653943790603591590):0.00000118511502649206,(((i_791:0.02496509347824751868,i_212:0.07969357604417570684):0.00000118511502649206,(i_86:0.02539807076620052492,m_1120:0.08010231907305527532):0.01656912255378798979):0.00000118511502649206,i_733:0.04910552840114440487):0.00000118511502649206):0.00742706207528375916,((i_880:0.00000118511502649206,(i_630:0.03869770968415050388,m_250:0.03159821170219801606):0.00752452858717249286):0.00000118511502649206,(i_8:0.00000118511502649206,i_1190:0.00000118511502649206):0.02434511958496097389):0.00000118511502649206):0.00000118511502649206):0.00717349133215463512,(i_1187:0.09358612779365223233,(i_867:0.05468278999055912332,h_910:0.07973113368204394480):0.00757308052447736892):0.00917352881316767753):0.00806430369657046633,((((m_376:0.08266041066490695255,i_397:0.07315689811761397210):0.00724019722663522911,m_693:0.05558773910639928234):0.00000118511502649206,i_883:0.06442145753685278586):0.00000118511502649206,(m_637:0.07351960661153081333,(i_949:0.03722339523384649712,(i_325:0.05743910863361353231,(i_645:0.02505043751865883642,i_816:0.02242175112211456517):0.03975714102934531369):0.01050530446808346612):0.01277053510724980752):0.00803974227213518668):0.01492092511948175416):0.00000118511502649206):0.00777652397492748990):0.00000118511502649206):0.00000118511502649206,i_973:0.07546996499200170350):0.00566088156639806342,i_989:0.07105838815616209725):0.00000118511502649206):0.03474290150983369574):0.00000118511502649206):0.01854178964374620167):0.02059789890438890742):0.01214437148174080452,(((i_799:0.04846610328290309327,(h_1182:0.08194338466272141352,m_581:0.06248612153362795296):0.00168982048182961752):0.00000118511502649206,i_482:0.07088343639830349541):0.00871298620161626951,((m_897:0.04238466728728337851,i_1119:0.02078548297269388473):0.01117512764609777595,((i_891:0.05707987832365212649,i_888:0.04259363101971121168):0.00988982364259722614,(i_226:0.03493383221834331365,i_724:0.01061851125057876669):0.01198825352468855555):0.00784782351179700612):0.00686676573126007109):0.00761114071541561625):0.00714887047768803137,((m_917:0.09245512342310893694,i_160:0.09053284407318143434):0.00000118511502649206,((i_1203:0.06519963978685155981,(i_740:0.04853468537991694615,((m_17:0.06391892868335244393,(m_547:0.05179446869200590720,m_616:0.04066520380449801381):0.01530566877410660838):0.00632538076173806436,((((((m_401:0.08436741229236177642,m_600:0.03694663723320115722):0.00720001883222270902,(i_367:0.04809126623392535882,m_568:0.06898670654906684241):0.00000118511502649206):0.01001379207656348524,i_863:0.05662754589898517932):0.00000118511502649206,((m_978:0.03924677892014272890,((((i_142:0.07594347315711308388,m_210:0.05946624887439388302):0.01205190260721146489,m_588:0.08926409108137786652):0.00000118511502649206,(m_533:0.07280402451628753546,(i_317:0.07744801221518395062,m_683:0.02829354811717292931):0.00245887810408296995):0.00852370614721817237):0.00791569224377439151,((i_652:0.07603988651431443924,i_501:0.02397961780448916794):0.00000118511502649206,m_124:0.05730689216701861932):0.00786983987181382426):0.00000118511502649206):0.00760918852593573617,(m_351:0.06552430152033714150,(i_807:0.10972835397850637384,m_208:0.01595317163452291895):0.01521175434343461676):0.00000118511502649206):0.00000118511502649206):0.00752913024381954808,m_744:0.03180007657875273674):0.00000118511502649206,(m_850:0.06929344139284679405,(m_1041:0.02512864775367752365,(i_1055:0.07553438664502738764,i_573:0.06600886003938269408):0.00000118511502649206):0.00719570017580948781):0.00000118511502649206):0.00000118511502649206):0.00648462946021103551):0.00000118511502649206):0.00647061114069056014,((i_456:0.04118295553027455369,m_384:0.00780546321448864332):0.00000118511502649206,i_277:0.03194063542737739236):0.00000118511502649206):0.00659345748188428209):0.01302280387239451026):0.00000118511502649206):0.00587646757875899626,(i_958:0.03132875880817545533,(i_523:0.07285559411871792013,(i_359:0.10792233867410046255,(i_111:0.04673710741652793710,m_1044:0.06079634637623414217):0.00029155164160847308):0.00832166853061023712):0.00000118511502649206):0.00734734232721490597):0.00376296423274367648):0.04535243199855187174):0.00904171544949948329):0.00703401498572746742):0.00592316563627585078):0.00000118511502649206):0.01148989943238947799,m_400:0.02889925467107114579):0.00558405732759174704):0.00000118511502649206):0.00559385280887043923):0.00000118511502649206):0.00000118511502649206,(((((h_465:0.06455004029960688394,(h_598:0.02293675794266755025,h_484:0.02286040839223074314):0.00612579236656436450):0.00491093349356820901,(((h_1184:0.06942270132862557452,(h_913:0.01639979849212076443,m_93:0.04133434790157541894):0.00522843481018424143):0.00691079782575853684,(m_646:0.05764314939268409821,m_895:0.04577268968974794461):0.00000118511502649206):0.00555640698203952593,((h_259:0.06145664718769276030,m_730:0.04876803303401130302):0.00361498579029453232,(m_434:0.04679524972569101826,h_355:0.08993940616990936388):0.00511682763739851332):0.00000118511502649206):0.00559047392890046034):0.00000118511502649206,h_92:0.02865980606209578632):0.00000118511502649206,h_914:0.06454221931179224270):0.00557494919867139536,h_1161:0.02268908795725120206):0.00000118511502649206):0.00000118511502649206):0.00559176329356457589):0.00000118511502649206):0.00560187086032435007):0.00000118511502649206,((((h_82:0.04117752899810930844,h_1183:0.05838738029574953858):0.00619398987139322451,m_22:0.03434173228946778289):0.00563686378606922077,(((m_920:0.05900040283729732216,(i_265:0.58620977765238813095,m_459:0.00560787544980884210):0.02373570111271620930):0.00497667540892011290,h_535:0.06980748816588322470):0.00000118511502649206,(m_372:0.02876834902589620394,h_369:0.01715184812267960685):0.00558569054490400032):0.00559861186569503375):0.00000118511502649206,((((i_287:0.02768767539774157072,m_847:0.00000118511502649206):0.03418784870703400758,h_915:0.05899281163286126256):0.01231366315645923519,m_827:0.03528446226928743518):0.00504661939924823562,(((((m_3:0.04698759181099278204,(h_75:0.03474031563652620058,(m_628:0.00000118511502649206,m_627:0.00563194314110767019):0.01741863611968539130):0.00580448964832121217):0.01121711463690431773,h_101:0.01703594920035205948):0.00000118511502649206,m_173:0.06492747486807962098):0.00000118511502649206,((h_1019:0.02888781296088103329,(h_195:0.02300536961648972159,h_1101:0.01173450554134097823):0.00537172284475895441):0.00000118511502649206,h_886:0.00564342379762141060):0.00563455008981900585):0.00000118511502649206,m_329:0.02876418677755348055):0.00562616234764889891):0.00000118511502649206):0.00000118511502649206):0.00000118511502649206):0.00568463553507675325):0.01123549163269777634):0.00000118511502649206,((h_81:0.05080985430427676502,h_1022:0.04712610467949414350):0.00651160918749527778,(((((m_889:0.04092032094456279911,(m_135:0.06780494548120594156,m_986:0.06816316314291118172):0.00878511884123440133):0.00000118511502649206,(h_994:0.06166847475323068706,m_987:0.04956016006058574369):0.00906274400658255846):0.00549506319140467651,(m_357:0.07076429660134725408,m_839:0.05622075143494565524):0.01469073436153881668):0.00629091146936607091,((i_222:0.09138402210101193024,h_553:0.04771975490042854040):0.01002090344708601345,(h_729:0.07041878125704949254,(h_528:0.03773639391216907640,m_858:0.06878096759471777344):0.00323386318068237966):0.00000118511502649206):0.00555749560170797074):0.01045263821717002002,(m_219:0.03382914940229050232,(h_853:0.02326230553793656036,(h_904:0.03486696773410339484,h_466:0.01817352682477574310):0.00574523106629772507):0.00005448676263924249):0.00579054973648863731):0.00528272265004609692):0.00000118511502649206):0.00000118511502649206):0.01701621354190423208):0.00000118511502649206,((i_298:0.06511917418610274622,h_427:0.06506652268249521476):0.00567401218387574967,h_127:0.06408450179471135433):0.00000118511502649206):0.00000118511502649206):0.00000118511502649206,(((m_590:0.04544247865479215942,m_166:0.04015011531883519447):0.02073152410011653082,((m_966:0.03827241417498206122,h_192:0.03202341885762284568):0.00297269807725418023,h_1188:0.02989475710951191093):0.01177698687063936586):0.00594955700205523647,(m_2:0.07874641078181826570,(m_1068:0.08918914103124159221,m_422:0.06348286404634496949):0.00719013795820946239):0.00485917334977735253):0.00590140567148131779):0.00572974742618971404,((m_762:0.06120037631028094754,i_302:0.09202989558186333574):0.02529221088354690478,(m_1012:0.04551402635296819543,m_209:0.07654474224262065862):0.01465484953053055976):0.00462858435610273393):0.01136730636932721701,HERV-H_LTR:0.01125883664650569917):0.0;
