# Supplementary material for: The Exaptation of HERV-H: Evolutionary Analyses Reveal the Genomic Features of Highly Transcribed Elements
Source: Front Immunol. 2019 Jul 9;10:1339. doi: 10.3389/fimmu.2019.01339 (PMC6629862; doi:10.3389/fimmu.2019.01339)
Supplement: Additional File 2 — This file contains trees built using HERV-H LTRs and individual HERV-H genes. [file Data_Sheet_2.zip › Additional file 2/RAxML_bestTree.LTR3.declutter.tree]

(((m_1012:0.04079405380280432675,(m_809:0.06375288142223560495,(((m_696:0.07677190568145357552,(m_833:0.07361838229256989496,i_1047:0.08161255321551251496):0.01173938318232207317):0.01878585499681919430,(i_1116:0.07917193608210178202,(m_923:0.06817122026869706919,i_576:0.10314034610158424876):0.01621765164133340265):0.03324621219992165977):0.00000120152265639216,(i_1150:0.08986778636208120341,i_857:0.03966917844131762072):0.00000120152265639216):0.00584950336497731815):0.00561931050354710568):0.01111524567403784219,(m_209:0.05322305398599001119,m_762:0.07032932030517152766):0.01787099247913013361):0.00564545724678443186,(((((h_1022:0.04705501977510500450,(h_904:0.04057754166386995376,h_853:0.02290102768096553831):0.00595373498521306176):0.00485145277726748390,((m_719:0.03928335951972179718,h_78:0.03422331525579518086):0.01230396088024276677,((h_994:0.05741948801371572764,((m_987:0.05321527424154051666,m_889:0.06404522416861353762):0.00000120152265639216,(m_135:0.06807266225632901957,m_839:0.06836616628897482228):0.00618142043171380270):0.01346197120163645025):0.00577375911734734175,((h_729:0.05839366802749553637,h_938:0.04634034389795559788):0.00000120152265639216,(m_858:0.07147382945838887114,h_528:0.03021509579568585138):0.00889512371107052321):0.00535678127235515809):0.00568880979098456037):0.00000120152265639216):0.00000120152265639216,((((((((m_71:0.06437103678821282093,h_172:0.04548587828511878317):0.01234094528623932464,((i_11:0.00000120152265639216,m_746:0.05145292398615881196):0.00000120152265639216,((((h_874:0.03597151935214910196,h_1163:0.03104178632191992998):0.00360751096693457491,h_1000:0.03424508345811370924):0.00000120152265639216,h_341:0.07023196475091904312):0.00000120152265639216,(((h_1209:0.04001688846420170531,h_1093:0.02825850528141977611):0.00549079624692055783,h_992:0.02817784259961268051):0.00566551219054293315,(h_690:0.02536072502782712665,m_1075:0.05449726817129494499):0.00282551592574036437):0.00555541912029124466):0.00000120152265639216):0.00552040268913633111):0.00000120152265639216,(m_313:0.05540358680708191985,m_76:0.04931696682333971266):0.00807659175825271337):0.00551417505606945860,((((h_101:0.04537727277626616568,(((m_173:0.06462426398032677932,h_1101:0.01087491679497837663):0.00588580633231209054,h_1019:0.02831005942240856499):0.00000120152265639216,(h_915:0.06898909872528949383,h_886:0.00000120152265639216):0.00554852891344949188):0.00548754551627976279):0.00000120152265639216,m_3:0.05808377992462636363):0.00547944178990879445,((m_1121:0.04496909219288686144,m_842:0.02227541111818352043):0.00554605151423382542,(((m_847:0.04171560343390110642,m_1131:0.02455543674870297108):0.00393393968631636747,m_732:0.02235208208948921346):0.00563050263658959865,((((h_707:0.05093728511699970041,h_908:0.01665780722236711794):0.00541033946144050485,((((m_522:0.05246160314399492264,h_723:0.00000120152265639216):0.07347533241781302460,m_281:0.07415465381509042664):0.01465963130525955310,(((m_552:0.03195832345316595990,h_764:0.01857596875335325651):0.02140346175006185847,(m_329:0.05812134663209479052,h_1210:0.06294607061724134811):0.00053144270835894195):0.00585596085119610785,(((m_787:0.01788293886606632382,h_1102:0.05943160664673854260):0.00744671871924014028,(m_564:0.02410930885191157544,m_485:0.00000120152265639216):0.05471436938284513635):0.00729486069643585280,(h_81:0.03608488569896662473,(m_628:0.00000120152265639216,m_627:0.00549684837789056642):0.02474604735074680331):0.00933880293347870948):0.00000120152265639216):0.00000120152265639216):0.00550623126472765505,m_393:0.06316069886959230217):0.00000120152265639216):0.00000120152265639216,(((((m_425:0.05364319412941389448,m_1165:0.03516470423908068382):0.01011194181359877098,((h_416:0.05142205720837052241,(((((m_305:0.06903788550672071422,m_191:0.01715326894238200853):0.00571045302280408836,((m_182:0.06711609607893011253,i_270:0.04610327065377934491):0.00901665741061864409,m_1053:0.04632336985828791609):0.00478397883880224330):0.00536400886050206280,m_322:0.07040920402917950904):0.01686842673001446788,m_400:0.03366664942420165979):0.00000120152265639216,((i_398:0.08410176181683455543,((m_565:0.07731791190728048990,m_10:0.06208256486040698158):0.01175972274742620970,(h_1167:0.04546079762898461163,(i_1180:0.07177620024089569062,(m_832:0.10293646648933180154,(m_413:0.04617753384768831515,((i_272:0.09619975201943961607,m_606:0.04596026524162186849):0.02804986664306186386,(((((i_519:0.00000120152265639216,(i_257:0.00000120152265639216,((i_993:0.05527794789339510878,(((((i_306:0.07148072621293892481,i_989:0.03726619363531664952):0.01324759567598444814,((i_1187:0.07901669896249866043,i_867:0.05681933274202632944):0.00718191224495476777,m_1120:0.08060703108445926857):0.00000120152265639216):0.00666161425857773448,(((i_147:0.05488685749715747214,(i_630:0.03069967735691222013,m_786:0.03854752007989395435):0.00000120152265639216):0.00737398310796160122,((i_73:0.02406813334483061742,i_958:0.04687418273905086252):0.00000120152265639216,(i_1190:0.00000120152265639216,i_1106:0.00000120152265639216):0.03115681837972801224):0.00755449254455900238):0.00766938051420985086,(((m_290:0.06545635575324339206,(i_526:0.05719733363834395012,i_846:0.06756141275690248638):0.00000120152265639216):0.00652614707711210267,(i_1096:0.00000120152265639216,i_733:0.03706397319731758594):0.01228791291662892880):0.00803314571228465682,(((m_1044:0.05663110535976645377,i_453:0.00000120152265639216):0.00000120152265639216,i_604:0.00000120152265639216):0.00000120152265639216,i_566:0.02504801549041063211):0.00000120152265639216):0.00779057649772484529):0.00767253251429327217):0.00000120152265639216,m_91:0.06319535252157834626):0.00000120152265639216,(((m_490:0.05760833974065346363,((((i_745:0.07433699224354488322,(i_949:0.03483687645635562269,i_325:0.04275201757305501643):0.01571038581250308944):0.00685642339567557428,(i_180:0.08177815830632256811,i_140:0.04247660185272724570):0.02596228445359785586):0.00000120152265639216,(i_675:0.05572424791856084997,(i_654:0.06518844152862841856,i_1141:0.08047853401651683392):0.00000120152265639216):0.00848919914769087798):0.00000120152265639216,(m_292:0.05002164541816254972,h_726:0.06782556675040041227):0.00698902073842632386):0.00000120152265639216):0.00745783157220977766,(i_1195:0.04782190993080517871,(i_472:0.03240244329325707440,m_840:0.07014751332480005652):0.01084829587711790520):0.00664951487781797676):0.00000120152265639216,i_580:0.05525127841113323252):0.00746980941093096720):0.00694848659751906312):0.00786956808076438863,(m_113:0.04058197199692571006,((((((m_964:0.05520209587776581800,(m_97:0.05605175538708470628,(m_629:0.05609889573259923407,m_614:0.06606319034723523442):0.01158333302270795999):0.01893063226754287953):0.01067397420148819519,((i_375:0.01976605335271860997,(i_1113:0.00000120152265639216,i_1059:0.05271574985587451634):0.00000120152265639216):0.01946529002761709579,((i_709:0.08147067841786063969,((((((m_167:0.04397321619150213606,m_747:0.08872009654220390507):0.01007076594731150763,(i_788:0.08728240630200026495,i_363:0.06471597545758955849):0.01559977236943384075):0.01306347326091211042,(((m_534:0.04751139384451439490,i_984:0.04088787207226277781):0.02921751899312086814,((m_1122:0.07750900008191402568,(i_737:0.08269930837745846641,i_785:0.07051429328266327345):0.02777169373575224740):0.01900643863619962473,((i_1198:0.08116370195621441797,i_510:0.00000120152265639216):0.04754004234831772646,i_805:0.07736629968388944456):0.00000120152265639216):0.00000120152265639216):0.00525476282158647296,m_862:0.08181945740217455576):0.00000120152265639216):0.02540116631714760612,((i_213:0.06432710776402469910,m_346:0.00000120152265639216):0.07644413789940497639,((i_467:0.08645736408106105553,(i_776:0.05498837966495809249,i_977:0.07452114470393095269):0.03589442906299580849):0.01778668532338564812,((i_156:0.04129019450478098319,i_1140:0.07267908293914439322):0.01378543887656137092,i_1144:0.07849157636861617271):0.00000120152265639216):0.00507667249033371890):0.00000120152265639216):0.01794540298023201280,((((((((i_349:0.08670806149761207948,i_171:0.00000120152265639216):0.09825002770926992424,(i_244:0.03663009688862978869,(i_342:0.08245594601323105732,(((i_944:0.05574245983861538661,i_198:0.07422178103571555607):0.00000120152265639216,i_623:0.06178582820508815576):0.00000120152265639216,i_1086:0.07746890544171292081):0.02074348392925548165):0.01930718666255485522):0.00000120152265639216):0.00842445764617725384,(i_58:0.08584298696353717673,m_818:0.07322215569897445875):0.00000120152265639216):0.00842071274699015583,m_181:0.07436946951169354225):0.00727922795918579599,i_1071:0.12157713851001843153):0.00000120152265639216,m_596:0.07028756451477014000):0.00864303540764607865,((i_1154:0.00000120152265639216,m_1173:0.00000120152265639216):0.06363057284984240114,i_107:0.09406709879048764933):0.00000120152265639216):0.00613831675731091320,i_736:0.06666463064807107153):0.01318308409603966003):0.00585386920069299200,(i_1043:0.06732347960118525987,i_45:0.05466641942363703599):0.02554504720471141230):0.00616589637191306949):0.00000120152265639216,i_861:0.05598223457161164568):0.00613334923662361021):0.00532719882437577858):0.00577929429474577806,(((m_461:0.07454856258696933302,(i_256:0.07571427566777101659,i_678:0.04628550015388595978):0.00000120152265639216):0.01653543012680769655,(((((((m_1134:0.05663630447572926691,(i_559:0.05732739947787641316,m_199:0.04169136194461044859):0.00000120152265639216):0.00844629445927746504,(((m_312:0.06553911411002236176,m_824:0.03314192237663697582):0.01412329886900493513,(i_922:0.00933256426843732424,m_114:0.04908978681968782787):0.00904662092816582199):0.00000120152265639216,m_168:0.02354789433667175275):0.00000120152265639216):0.00000120152265639216,(i_513:0.06456865724042190613,i_734:0.01661398833281354723):0.00879496594553428289):0.00000120152265639216,((i_1132:0.04872282599268210751,(i_407:0.04751758624005977122,m_794:0.07765261474624980675):0.00011939163551714891):0.00903290627092010953,i_677:0.05761765277369763905):0.00665959325156914410):0.01810292574047496841,((i_995:0.06542369390672661544,(m_399:0.06571125025459528812,(((i_569:0.00074594476155957279,i_390:0.03653717051290931994):0.01922369816836483683,h_129:0.00720671698928081021):0.00766470569286010865,(m_299:0.07427329719625204441,i_409:0.06379299549285807891):0.01704141663311851268):0.00000120152265639216):0.00000120152265639216):0.00615874570638317610,((m_957:0.04660403924201177855,m_893:0.01557336189992244990):0.00763055734933694180,(i_119:0.06558002969235790514,i_273:0.06653963920823535716):0.00551580994829326335):0.01546806528021863608):0.00692304358930102490):0.00000120152265639216,((((i_570:0.04835231972006500539,(m_851:0.04748877608644581916,m_948:0.03426220306028771728):0.01482819568799596636):0.00000120152265639216,i_68:0.07366447803724836263):0.01594821754327185523,m_844:0.03985712906712730874):0.00784566006711507821,m_1095:0.05660989891907754895):0.00000120152265639216):0.00781741364750355994,m_217:0.04849076093290227013):0.00000120152265639216):0.00000120152265639216,((((i_1171:0.06751409088359243416,(m_903:0.00000120152265639216,m_96:0.00000120152265639216):0.03512072154835170490):0.00416995552857102238,i_131:0.04864649948859467443):0.00786246363549514792,((((i_332:0.04529618060679615338,m_906:0.05585730662313636435):0.02132329736619564126,((i_562:0.05104173351427413602,((i_841:0.07087441809840741569,i_468:0.07210678678387257012):0.00766116684500650104,(i_12:0.08323090427851102813,i_875:0.05048558306235430976):0.01232022946548666335):0.00729326208127538834):0.00411311440397688771,i_1049:0.07379400540184574697):0.00784117489556521857):0.00000120152265639216,((i_1168:0.05257294715401344964,i_374:0.04566466186431988872):0.00000120152265639216,(i_554:0.04176663302750976275,i_921:0.04204904370722670204):0.01299823852402491250):0.01513956506840621885):0.00000120152265639216,i_397:0.04760376176204027254):0.00759369151532847311):0.00769165626264072845,(i_828:0.08175923771857671052,i_931:0.07498967009412832452):0.00097554795644680349):0.00000120152265639216):0.00673022112693397005):0.00558613711517308171,((i_706:0.08718639512334451502,i_197:0.04827705219512916368):0.01580112443801145669,((m_284:0.06503486260014326725,i_283:0.02406782819250694039):0.01581581941688735282,(((i_410:0.05837287183478698932,(i_506:0.00000120152265639216,m_1038:0.00000120152265639216):0.00000120152265639216):0.00771732292717178074,(((m_403:0.03277031131165758504,i_170:0.04384515974515944270):0.00891040811809121203,m_681:0.06860284925750251284):0.02236328233229253198,((i_420:0.06691817744966221948,m_262:0.04078017552675951285):0.00770057094322152812,((i_239:0.05241306113872122585,i_666:0.05283968193641686018):0.00000120152265639216,(m_357:0.05606495904491478471,(m_636:0.06022820352513557490,(((m_843:0.08357887297348157163,(i_808:0.00000120152265639216,m_782:0.05359878166021870421):0.00000120152265639216):0.00000120152265639216,i_268:0.02612174235062921651):0.01687850355377130268,m_640:0.04320323383621178792):0.01079811784341456853):0.00000120152265639216):0.01850004885633959109):0.02663232593218604893):0.00815934711321267790):0.00871802443106836633):0.00774802150876806490,((m_837:0.05998048124431876876,(((i_451:0.05782043253045731496,(i_686:0.05915440226436071564,h_110:0.01629567951033625631):0.01525148313278149211):0.00000120152265639216,(m_587:0.04833295106556929899,(i_278:0.06417713673054099843,(i_423:0.07085023416834594634,i_1115:0.07839047327697691581):0.01312050730815447590):0.00823849830224302609):0.00000120152265639216):0.00000120152265639216,(i_205:0.08923346473428132863,(i_1202:0.05286268372945404637,m_238:0.02137478629543190789):0.01731351323149124197):0.02362365073835989010):0.00000120152265639216):0.00759954142971074140,((i_211:0.05687364457683535823,i_1118:0.03980295928587244958):0.00751125456898208213,((((m_694:0.10540649724327288972,(i_455:0.07208318491976438425,(i_185:0.02837729024684443671,(i_918:0.06157467382529911021,(i_1166:0.03998780280740966975,i_1211:0.02618455790749401463):0.03641010300541543121):0.00395072994670946347):0.00775097206260802821):0.00000120152265639216):0.00663005637321986002,((((m_601:0.01514720242124257751,((m_384:0.04362324702638656349,i_187:0.05143365344077887452):0.03649405007127475703,m_204:0.03222014182876048460):0.00000120152265639216):0.02470785510056462686,((((i_151:0.03441446824695046369,m_31:0.03471187150528210613):0.00459686804475555304,i_811:0.07453457599891695484):0.00808508190140239114,(((((m_1135:0.04852576204013947514,(m_469:0.07077982540531226052,i_834:0.07304455230669512633):0.00740510519293668523):0.00826384049567984932,((i_98:0.05029635114098637144,m_612:0.05064153343251732997):0.00396271645588763214,(((i_28:0.05986860208057424859,i_318:0.04672764461214351517):0.02512269388133836490,i_293:0.03903229653632648427):0.00731308281047017995,(i_951:0.03178453985551903116,i_288:0.03975815185446172212):0.01460753452696282075):0.00000120152265639216):0.00765233248671634819):0.00000120152265639216,m_927:0.07214820003131627857):0.00540332470395096277,i_783:0.06665236049435824262):0.01970925039671866941,m_19:0.07916359420113151801):0.00000120152265639216):0.00000120152265639216,i_220:0.07049738901706549543):0.02174053631342131102):0.01115198194515472190,i_447:0.06378624582255842945):0.00000120152265639216,(h_14:0.01689944880423815271,i_237:0.06510099906143682058):0.00645842467728313576):0.00000120152265639216):0.00000120152265639216,m_433:0.03905484891340334913):0.00695931499733382520,((((m_380:0.00767352505956827267,m_320:0.08960973714617667674):0.00000120152265639216,((((i_139:0.08792342255774449056,m_365:0.00766210832498103334):0.00803294738199871947,(i_930:0.07616580648937844311,(m_1200:0.20145355486902935538,i_388:0.02643952778761570616):0.01684081488139197585):0.01779243214701363082):0.00000120152265639216,(i_639:0.04879172581406317211,(m_77:0.04020187042379436831,i_311:0.06416600528089169697):0.00000120152265639216):0.00771889888264345927):0.01645520923622999926,((i_571:0.08072843408962473988,i_317:0.03412264326998321745):0.00508928186119481010,m_162:0.02363529657687321248):0.01620550240305192874):0.00000120152265639216):0.00000120152265639216,(i_652:0.06656273806961848782,((i_791:0.02537166216570679173,i_1055:0.02400367334407760289):0.05179114299085406381,m_1143:0.04978194910869421230):0.00000120152265639216):0.03760778438984028332):0.00621093313916270314,(m_1048:0.02354505949979596169,i_941:0.02332155221896516084):0.00000120152265639216):0.00621053322779575607):0.00001094468711640119):0.03743056968803250284):0.00000120152265639216):0.00000120152265639216):0.00000120152265639216):0.00000120152265639216):0.01132342106392697154,((i_111:0.04393754887020413086,i_523:0.06008650101932255794):0.02124777243152616707,(i_611:0.04820166689731127108,(i_496:0.06520531211559203733,(i_1119:0.03148720243450428558,(((m_83:0.06422138099321149374,(i_339:0.02518390825558460694,(i_1186:0.08313599736787805061,i_1192:0.01071535700723084440):0.01951671151708483237):0.00432151225959151886):0.00000120152265639216,(m_130:0.08107892250671404344,(((((((i_688:0.07057897427026449400,i_470:0.05139488185195782710):0.03000772364133870787,m_286:0.06755828268795559255):0.00000120152265639216,(i_524:0.03930500351339779458,i_414:0.08194699199883016816):0.00000120152265639216):0.00774082381145374445,((((m_412:0.07863699177425270692,i_301:0.06233796551453733847):0.01045281993387400278,i_821:0.02369889783031707900):0.01590007353677206151,(i_489:0.06037062370462242117,i_252:0.06928858000880938617):0.01287766806786715297):0.00000120152265639216,h_579:0.11920089509063593047):0.00000120152265639216):0.01871538909034911602,(m_890:0.08079270653876001462,i_759:0.00000120152265639216):0.00000120152265639216):0.00000120152265639216,(((i_1137:0.08296765950711343374,(i_999:0.03150161575190990604,((m_250:0.04265741562110193091,(((((i_86:0.02609765310650996248,(i_215:0.00000120152265639216,i_446:0.00000120152265639216):0.02609746095099339802):0.02286603925108907087,i_438:0.02949393459146994537):0.00000120152265639216,h_771:0.02411134157195948813):0.00000120152265639216,i_265:0.00000120152265639216):0.00000120152265639216,((i_221:0.08353685256533018022,i_937:0.02815558212363967333):0.05035606613918668095,i_965:0.01509122873761466026):0.01855980360526109096):0.01623558028863748837):0.01633226132111801482,(i_56:0.00563583197918133584,i_55:0.00000120152265639216):0.15530537750836725941):0.00998041237150922543):0.00000120152265639216):0.01190537383739077165,((((((i_933:0.22792434675110789799,i_236:0.08325006085217277751):0.01466068279690627835,(m_1146:0.13896635802001550131,i_41:0.05117876865406472547):0.00999194270980507775):0.05058260802094721037,(i_780:0.08157371757764420028,(i_5:0.10349965278607810293,i_599:0.00000120152265639216):0.08104823719479690991):0.01271910654768004800):0.03957236793619373777,(i_525:0.02923643029069971505,((((((((((i_743:0.02732281448055065912,m_656:0.00000120152265639216):0.04990963558033037484,m_1028:0.02323350850646365567):0.00612842328070539472,(i_133:0.00000120152265639216,m_177:0.00000120152265639216):0.02185845224343257662):0.00755463375342168772,((((m_521:0.05249266176799504552,m_1191:0.00000120152265639216):0.02898807327788474955,(h_1100:0.04076569894516233333,m_932:0.01741619215260191769):0.00583704540414672467):0.00000120152265639216,((((m_1164:0.04734043442642622140,(i_1039:0.05333779433928797359,m_768:0.04138590064115275219):0.00000120152265639216):0.00000120152265639216,m_1125:0.05992261748739105554):0.00574575602999941992,(((h_1081:0.03623100853318083486,m_260:0.03610866592731166308):0.00533258493863561066,((m_1085:0.04069671966612239261,(m_1056:0.04154674155928885643,(m_300:0.03536537671016273116,m_362:0.03521897970683816187):0.00000120152265639216):0.00000120152265639216):0.00569642999646754154,(m_35:0.06775895397905448703,(m_123:0.04176390642046798329,m_25:0.06780465370838284489):0.00000120152265639216):0.00460341897750207729):0.00000120152265639216):0.00570564851251124331,((m_1107:0.05393457665805948681,m_971:0.05806373511847996716):0.02593517770371853853,((((m_608:0.03787945479695077611,i_826:0.01240443216357179843):0.00000120152265639216,m_892:0.01855167132155239110):0.01820830245927755262,(((m_802:0.03034431277645773320,m_449:0.01510263876883211412):0.00825898087195084049,m_830:0.04171204812512682020):0.00000120152265639216,(m_141:0.00398078002978634327,i_402:0.18120394865892724967):0.02026204667705115703):0.01015548654750669279):0.00000120152265639216,m_261:0.04410538342535304246):0.02080224578291613863):0.03681328111847583656):0.00000120152265639216):0.00000120152265639216,m_1129:0.01733425805694369451):0.00000120152265639216):0.00000120152265639216,((h_758:0.04159366405173918479,(m_419:0.01758647496073549588,m_609:0.03792436782706526399):0.00593316296063889272):0.00654059743810020237,((m_1058:0.02463824777014522738,(m_266:0.02399680119876590120,(((((((m_395:0.03707958286228318218,m_1177:0.01202449498573540491):0.00000120152265639216,m_879:0.01251834224269663016):0.01191375335771143254,(i_354:0.03730488057908245420,i_936:0.01100184739762585275):0.01293024169682363209):0.00000120152265639216,(m_125:0.03763689740927422811,m_792:0.02407624624223804813):0.00000120152265639216):0.00000120152265639216,(m_431:0.02757035252579307164,m_765:0.00927961321337032047):0.01024328958182464493):0.00000120152265639216,(m_584:0.06254488895762365386,(m_657:0.01278647200176553748,(m_613:0.05132988785592231679,m_589:0.01220074979008035389):0.00000120152265639216):0.00000120152265639216):0.01177507441565075856):0.00931579416867623147,m_544:0.01774916450057920786):0.01164027715987055699):0.00000120152265639216):0.00000120152265639216,((m_649:0.04127323625269052609,(m_255:0.04823543487185067563,m_495:0.00000120152265639216):0.00000120152265639216):0.01184034419865110863,(i_717:0.06073889970242878078,i_373:0.07871027056422602586):0.00092275109037632511):0.00000120152265639216):0.00000120152265639216):0.00571940354871084550):0.00592656576941869712):0.00000120152265639216,(m_65:0.00000120152265639216,((m_102:0.03632603641666236338,m_358:0.00000120152265639216):0.01821329912646674903,(m_946:0.03337835846807524903,((i_112:0.04363847638334444889,m_979:0.04357339947878741820):0.00980143723501650764,(i_285:0.05134599847237612813,i_560:0.01141982374589884178):0.01190526186394753709):0.00000120152265639216):0.00508953636403472551):0.00616304184494931902):0.00000120152265639216):0.00000120152265639216,(m_658:0.04246540450680454104,m_1024:0.03028954312950479441):0.00539793101775884378):0.01775477648825373247,((((m_662:0.00000120152265639216,m_26:0.02316884648287872994):0.00576133439189469975,(m_79:0.03657144637959603567,m_62:0.02605916413898145406):0.00508152594886391706):0.00579845815466787946,(m_626:0.06983407963783620775,m_558:0.04139831351641842794):0.00669513591614739802):0.00000120152265639216,((m_919:0.04802883923072312489,m_94:0.04769847167257571657):0.00000120152265639216,(i_454:0.03079378350206936343,m_90:0.04852017477826207903):0.00540327677564643363):0.00570488602160150286):0.00000120152265639216):0.00000120152265639216,((m_105:0.04196829089209559716,h_497:0.04215191725492367647):0.00582356218121683929,((h_466:0.00000120152265639216,m_680:0.05380863139134679785):0.00000120152265639216,(m_121:0.02477987452413804234,((((m_463:0.05371997231354729702,m_712:0.05085078367290126605):0.00000120152265639216,i_206:0.02516827674303803372):0.00000120152265639216,m_1123:0.07742312870510356659):0.00531686662427345233,(m_87:0.01845479945414358128,m_334:0.01910922793214360829):0.00000120152265639216):0.00660032396715156539):0.01262652796640663030):0.00000120152265639216):0.00572010511896992643):0.00000120152265639216,m_901:0.03282833372681081413):0.02751837724089175458,(i_625:0.02675558615267886395,m_859:0.05167115895616371246):0.01740457051463578306):0.02194883727477670715):0.09009753794736551080):0.04847452171900810958,(((i_705:0.00000120152265639216,i_704:0.00000120152265639216):0.10462132542522253886,i_1147:0.08674594383668556008):0.02956130713305323357,((i_703:0.02554853537333119998,i_702:0.00756447132467096255):0.12158421362244040131,((i_647:0.10418767102618523013,((((i_118:0.03004879906713409446,m_1057:0.06672532056068930517):0.02210692032843856319,(((i_193:0.09518829700379892456,i_1172:0.07652009036112676632):0.01470784877579029044,i_952:0.13341153158276700119):0.02897544452910634852,(i_582:0.08254928653110280012,(m_699:0.10931944782756741752,((i_1207:0.33023665562361342873,i_404:0.07124884930012712059):0.01282047765548896372,i_1098:0.03027916574298086458):0.06238380454454937191):0.02878953247110258365):0.00000120152265639216):0.03700466523725853135):0.02576637922551224327,((i_157:0.00000120152265639216,i_297:0.03814101031348014759):0.08667686467960195040,(i_1155:0.07130089124828846436,(i_663:0.07290325986888158971,i_364:0.05081604162161827698):0.09896670065089362145):0.00000120152265639216):0.00680864013774082344):0.00840857098162388697,(i_66:0.03862998389514734482,i_872:0.08726964109630842847):0.03363054834790901032):0.01421727734670307462):0.00000120152265639216,(h_421:0.04325074268939303052,(m_18:0.09502017114753522065,i_963:0.02730801364783098928):0.02157045032311200733):0.00690884137492643602):0.02289610197815613105):0.00611148342151617095):0.00563320001142407663):0.00850511118803291659,(h_50:0.09343953304488426814,m_477:0.08921762526202527133):0.00749228449378230681):0.01269537055170013445):0.00000120152265639216,i_567:0.08573712225196275516):0.00577876961392311851):0.01206501740172078591,i_370:0.05889534441031294559):0.00299853337308901612):0.01307218595495620098):0.00574403647990644282,m_897:0.03340345960718897611):0.00000120152265639216):0.01237910273486453848):0.00000120152265639216):0.00442702154224390489):0.00595847442879133063):0.01255290414971865082,i_724:0.05649506968155414838):0.00000120152265639216):0.00000120152265639216):0.00000120152265639216):0.00000120152265639216):0.00165800210255180407,((m_637:0.06628049251373759054,m_1142:0.05756217663285937564):0.00000120152265639216,m_376:0.06830573159217716295):0.01482736105701343114):0.00926654328963959217,i_117:0.00000120152265639216):0.01102263252114295961,((m_1079:0.07996574851143933849,i_415:0.02081143374659627857):0.00836912511481062958,(((i_343:0.00000120152265639216,(i_234:0.03087704006593587278,i_761:0.02443124794422967330):0.00000120152265639216):0.00000120152265639216,(i_883:0.06854100184151416808,((i_61:0.02676992822504422123,i_829:0.05736612135980025812):0.02641401738559429058,m_581:0.06071234883916588887):0.00000120152265639216):0.00000120152265639216):0.00000120152265639216,((((i_214:0.07837443766226817599,i_954:0.07521411360619729980):0.00000120152265639216,i_868:0.00000120152265639216):0.00000120152265639216,i_1149:0.00000120152265639216):0.00000120152265639216,((((i_1003:0.00000120152265639216,i_1002:0.00000120152265639216):0.04913739292104662981,(i_1007:0.00000120152265639216,i_1006:0.00000120152265639216):0.00000120152265639216):0.04971900877024525156,(i_203:0.05433916838258457532,i_74:0.04882623579763255284):0.00000120152265639216):0.00000120152265639216,(i_249:0.00000120152265639216,i_665:0.04926220517569334517):0.02449180618549620658):0.02421465041373119242):0.02797176591619569483):0.00637586123660311300):0.00740105994459555085):0.01061968713776079327,(((m_815:0.06683836827561306926,i_1203:0.07341465754746283323):0.00000120152265639216,(m_887:0.09106284227920340146,(m_1015:0.02686476695524956868,m_502:0.00000120152265639216):0.02441752122005899986):0.02492591129742489225):0.00000120152265639216,((((i_418:0.06523064177888673876,((i_740:0.09346518383302074295,m_693:0.00805630237398469000):0.01032254465348709030,((i_175:0.08406091226320315524,i_973:0.00000120152265639216):0.02790430335611972582,i_279:0.03380611571921172953):0.00763638333672953494):0.00676911471011093415):0.00857375157756501936,m_500:0.00000120152265639216):0.00762549831949978999,(((m_223:0.06193104314596406534,i_456:0.04696042986527782653):0.00289395533224278941,((i_801:0.00000120152265639216,m_950:0.02393971360697216139):0.04723592307721857786,((((((((i_520:0.02438052172448523444,((((i_295:0.02508723707460397065,i_585:0.00000120152265639216):0.02521610497137180551,m_1169:0.07730576888903205324):0.00000120152265639216,m_722:0.01294190292238146106):0.00000120152265639216,i_196:0.00000120152265639216):0.00000120152265639216):0.00000120152265639216,m_551:0.02392073360622178763):0.01452446044263936038,m_916:0.02353872954337453416):0.01384825743590619926,(m_1133:0.08982299206491412003,(i_188:0.04577620393940568660,(m_478:0.02896115365967804819,i_366:0.02901516046816299960):0.03473449271336696148):0.00000120152265639216):0.00804989911670540847):0.00000120152265639216,((i_104:0.02365450964110048238,(m_849:0.02577879719480878282,m_854:0.00000120152265639216):0.00000120152265639216):0.00000120152265639216,((m_942:0.05020718808568692265,m_960:0.01561608580895966145):0.00560771857604645645,((i_1014:0.00000120152265639216,m_1089:0.05611063399761793274):0.00000120152265639216,i_925:0.02559019536049369006):0.00000120152265639216):0.02807840257792129646):0.02631184690132553836):0.00000120152265639216,i_178:0.05548528605016905119):0.00000120152265639216,(i_806:0.04163783882295412492,(m_1034:0.04714764749835213126,m_487:0.03143297397433863355):0.00743064651033909992):0.00761938935779403557):0.01658114463614488929,(m_1111:0.06926694945367516121,(i_539:0.05120338755955747279,m_1199:0.05510461176201256889):0.00982025117904294746):0.00944973673137900448):0.00000120152265639216):0.03106072067853593230):0.00000120152265639216,(m_492:0.06474626018257487181,((m_917:0.07853176795610461447,i_277:0.04207471937416487617):0.01425746577810458118,i_48:0.03605373329821946748):0.00666928231642772377):0.00786504202746720824):0.00000120152265639216):0.00000120152265639216,((((m_600:0.04368995531242685082,m_568:0.06905931635223069853):0.00374350568576744354,((((m_616:0.04091968048686951687,m_547:0.05190577704463578135):0.01793194819895302730,m_401:0.05197043252666688068):0.00000120152265639216,(i_1109:0.00000120152265639216,(i_224:0.01591414453114668726,((m_1090:0.10098369024045013298,i_555:0.04376674808132908351):0.01175560660790695919,(i_394:0.03936274985751925942,(i_200:0.04256699268645963014,m_1160:0.04309609213949315565):0.00509927162424039532):0.00000120152265639216):0.00771001801169241691):0.00715216506010261065):0.01536593187288993675):0.00000120152265639216,((m_208:0.01550140556597225626,(m_164:0.03329497875216116259,(m_1082:0.05066928175410959079,m_351:0.00000120152265639216):0.01800032272276279321):0.00000120152265639216):0.00000120152265639216,m_37:0.00000120152265639216):0.01601633892164061948):0.00673881947438002664):0.00606282725687237213,((((i_1181:0.00000120152265639216,m_978:0.03910910956323040977):0.00000120152265639216,(i_501:0.03190695974193341611,((m_533:0.07356769342268434930,m_683:0.03319062268193443549):0.00589223300515524274,m_210:0.07226774742103657390):0.00827020173359011880):0.00000120152265639216):0.00000120152265639216,m_1041:0.04070366383217719625):0.00766594618940565076,m_124:0.04853516807954901674):0.00000120152265639216):0.00000120152265639216,(m_744:0.03174765708740525522,((m_17:0.07746753653932575423,(m_850:0.06271633410089184901,(h_676:0.05252297779073018813,i_573:0.06342860898389876545):0.00288525217628189624):0.00699899483606246289):0.00000120152265639216,i_142:0.07390053991033325442):0.00000120152265639216):0.00698144237376425916):0.01175554956508882525):0.00586208811662799166):0.00589628164417814373):0.02510534733615260930):0.02727085166283845299):0.01860965037838475250):0.00000120152265639216):0.01770966910070907382):0.00594088716011310133):0.00000120152265639216):0.01743155996730529414,h_713:0.05714747564381294359):0.00000120152265639216):0.00552270640280934626):0.00000120152265639216,((h_345:0.05607907060664422960,(m_550:0.07230910415901870003,m_548:0.06258246771127326524):0.01725642567170516256):0.01065872248279549871,m_742:0.05067642074563370042):0.00000120152265639216):0.00543683725640166978):0.00000120152265639216,m_527:0.05157242328827183614):0.00546805059106953133,((m_881:0.09377147797551327324,h_1184:0.04557613164049384435):0.01248570349663840999,((h_914:0.05583820535923723211,(m_93:0.03347763561641658309,h_913:0.05343545510385613179):0.01071079432833712229):0.00742609664749252930,(h_92:0.02793955322583790979,(m_725:0.03315889706202748005,((m_646:0.05668461088053183133,(h_259:0.05224762000882497703,m_730:0.05132168124637068174):0.00586533436908424823):0.00556404011231128801,(h_465:0.05687876258054692935,(m_926:0.05139310773722737674,h_484:0.03371190027175787612):0.00000120152265639216):0.00514535283498396712):0.00000120152265639216):0.00541260055222400702):0.00000120152265639216):0.00544958773751158445):0.00000120152265639216):0.00000120152265639216,(((m_793:0.02238367224845701567,(h_458:0.04123277403972109428,h_1161:0.01671123111857638482):0.00000120152265639216):0.00538900960530717954,(((((m_335:0.06306677784972326839,((h_529:0.06775157748925142442,(m_1105:0.17861027077913832484,m_1178:0.04368748155786274234):0.00000120152265639216):0.01709081292061991400,(m_88:0.03966561321845622073,(((m_1130:0.00000120152265639216,(m_242:0.02182016269224069244,h_969:0.03062514996319203736):0.01039236939802580528):0.00000120152265639216,i_655:0.00000120152265639216):0.03037524241655572416,h_1016:0.01724680120691489404):0.01073712372768540792):0.00000120152265639216):0.00554368123101658949):0.00550313025872958307,((m_1069:0.05538756552414865475,(((h_583:0.04746075393580963947,h_718:0.03168556768528160705):0.00000120152265639216,m_457:0.03609894476930390617):0.00584692217094092120,h_304:0.07304890356172279164):0.00000120152265639216):0.00749090571619237967,(m_448:0.04621633907377235839,(((h_598:0.05224346124520774098,h_310:0.02864257269551616011):0.00550103598640540141,(m_44:0.06063935166644072311,m_314:0.05752784638695795233):0.00000120152265639216):0.00000120152265639216,((m_546:0.05267791461351925553,i_634:0.00000120152265639216):0.05216983805367522709,h_352:0.05699922609020322689):0.01162780864935205813):0.00551783025270408643):0.00000120152265639216):0.00548175478090924193):0.00000120152265639216,(((m_754:0.04029076113491158323,(h_557:0.03920911933119469034,(m_344:0.05102077713417600691,(m_227:0.08629929896399929357,h_473:0.03422551158249594744):0.00000120152265639216):0.00573133013697718109):0.00000120152265639216):0.00554173317442688707,((((h_1108:0.03000296443036057359,h_36:0.06490072819320796826):0.00932289304915312825,(m_618:0.01334475958401547778,m_928:0.06930952466273981871):0.00552170970026578771):0.00558625076636635673,(((m_100:0.04613331793245499524,(m_480:0.06052917548456800828,h_721:0.03093652684825504498):0.00289959462479585234):0.00000120152265639216,m_530:0.01669619001868471661):0.00000120152265639216,(m_659:0.01678324913138765431,m_673:0.03462205195393463358):0.01097555731442745319):0.00548139077498085384):0.00000120152265639216,m_132:0.05699746165468914938):0.00546707657727350024):0.00000120152265639216,((m_128:0.06309594643125283897,(m_24:0.05213128336518042111,m_848:0.06838054217161362858):0.00000120152265639216):0.00925364710456524214,((((h_258:0.01775303995432163037,m_63:0.03005029689157922082):0.01031228574450851476,h_545:0.02824019204964421659):0.00000120152265639216,(((i_790:0.00000120152265639216,h_648:0.05336496187809042224):0.01747776853502551464,(m_1013:0.03452927922118053522,(m_929:0.04137743569209208216,(m_445:0.04979038495772994399,h_136:0.02680789796017989460):0.00572224864237382697):0.00291760111077604212):0.00668481962568890677):0.00000120152265639216,(((((h_751:0.06912540964156513312,(m_1162:0.01161430085621427410,m_1208:0.04734605654124070251):0.04122613422147885370):0.00000120152265639216,h_1193:0.05700169566162218565):0.00601274314560836139,(m_670:0.03993828645967169994,h_1194:0.01690764899054056358):0.00556716741051263737):0.00000120152265639216,((m_103:0.04670499758606887902,m_575:0.05628582960856808037):0.01936779815882956265,(m_753:0.01683314023718750566,(m_664:0.04153389537345669735,m_741:0.03370514273248523263):0.04574085917857315803):0.00000120152265639216):0.00571953346076738839):0.00000120152265639216,m_674:0.07027512727345432142):0.00550100942009012009):0.00000120152265639216):0.00548343397175478885,m_1170:0.06269794965044278579):0.00000120152265639216):0.00000120152265639216):0.00000120152265639216):0.00000120152265639216,m_504:0.02254300974647181419):0.00000120152265639216,(h_669:0.07520766889957454515,(m_459:0.03016652768309365309,((m_996:0.15607326317557432271,m_95:0.03238635754811127615):0.02665948746897748439,h_355:0.00000120152265639216):0.08397841154589252843):0.00957270979521723624):0.00582935922074317818):0.00546096566929532221):0.00000120152265639216,((m_757:0.03905360210158981271,((h_432:0.05794721794702049900,m_789:0.04010463187406160951):0.00568058924965368466,(((m_405:0.05201158760427776473,(h_902:0.01896564292012303463,m_134:0.06001054618156169418):0.00495341432481524041):0.01498466284220739339,(((m_1179:0.04364191859061199857,m_434:0.04943442577465335247):0.00173426613885281416,(m_615:0.02870840009557084141,m_538:0.03943669622487697840):0.00588402825931305141):0.00534822347763360371,m_895:0.01670306354201077717):0.00000120152265639216):0.00546228384117512355,((h_731:0.07065417627491341057,(m_353:0.02951209191368477786,m_549:0.03601352123823835932):0.00897732325798952270):0.00595748514911251682,m_541:0.01102340914636120231):0.00550369451813815212):0.00000120152265639216):0.00000120152265639216):0.00544173783226691802,m_985:0.08206357983277072499):0.00000120152265639216):0.00000120152265639216):0.00547779388997894807):0.00000120152265639216,((((m_183:0.04121745339473272679,h_1124:0.01714319242078090125):0.00603318262989100892,(h_535:0.07245795984459403594,h_369:0.03201384279239708613):0.00210156461629823011):0.00000120152265639216,m_939:0.05741206885483388783):0.00547729240190689831,(h_149:0.04025108370648743106,(m_536:0.04553734937940282640,h_186:0.02974681845694551394):0.01011123325447247680):0.00000120152265639216):0.00000120152265639216):0.00000120152265639216):0.00547033651779699117):0.00000120152265639216):0.00000120152265639216,((i_280:0.00000120152265639216,m_878:0.01680079086346497955):0.01667060974426124928,(m_920:0.06297521516555369681,((h_82:0.03967436413398989919,h_1183:0.06327990811216092915):0.00579645730492934184,m_22:0.03343862179116133260):0.00000120152265639216):0.00546678710700605145):0.00000120152265639216):0.00000120152265639216):0.00000120152265639216,(h_195:0.02319113429322823550,m_827:0.03512177708101902468):0.00442522130607824610):0.00000120152265639216,((m_953:0.06766019749856334864,h_943:0.00844671749912327165):0.00881294633466543978,h_75:0.03413707463689727439):0.01086653771412274608):0.00557029176894907954,(m_1033:0.09442022551588546975,h_232:0.01531342191402069487):0.02995072432077076213):0.01097647164085220096,h_679:0.02843561335809471208):0.00000120152265639216):0.00550606871167691296,((h_127:0.02260113510341792489,((((((h_797:0.03674775801205625719,(h_912:0.00728838189513860996,h_997:0.05009957588471791734):0.01154438334925054002):0.00938909543819327341,(h_553:0.04021389472354368333,(m_1052:0.05663192959316627750,(h_499:0.03195768511271070839,m_710:0.04964869055449443180):0.00595559465799402020):0.00792239951350847717):0.00516357616047677642):0.00572623437086269317,m_372:0.00559146543447359371):0.00000120152265639216,m_668:0.06434163413756002758):0.01151132962347625223,m_838:0.05223516094623596728):0.00000120152265639216,((m_422:0.07733803487930832055,(((m_2:0.05998793100591474914,m_29:0.06820664846525259506):0.01337894483535449590,m_1068:0.02469367128354595792):0.00394358610268682151,((m_333:0.03414837501616670851,m_714:0.02792474579064037343):0.00549355865684190980,h_392:0.04573202221054929045):0.00000120152265639216):0.00563594520570564854):0.00540564904449884667,h_427:0.02317129758543342091):0.00614569755268405595):0.00550386638986680513):0.00526799979295774091,(h_192:0.02803154238454166891,((m_966:0.04759994561969502908,h_1188:0.01225441091949523199):0.00450588841664982098,(m_166:0.07247410555089787987,m_590:0.04546423925166515750):0.01872136136581539767):0.00000120152265639216):0.01118989734183622325):0.00568876962626724877):0.00000120152265639216,(m_671:0.00000120152265639216,i_298:0.08014082461425713066):0.00000120152265639216):0.01104530635918482204,HERV-H_LTR:0.00000120152265639216):0.0;
