# Supplementary material for: The Exaptation of HERV-H: Evolutionary Analyses Reveal the Genomic Features of Highly Transcribed Elements
Source: Front Immunol. 2019 Jul 9;10:1339. doi: 10.3389/fimmu.2019.01339 (PMC6629862; doi:10.3389/fimmu.2019.01339)
Supplement: Additional File 2 — This file contains trees built using HERV-H LTRs and individual HERV-H genes. [file Data_Sheet_2.zip › Additional file 2/RAxML_bestTree.LTR5.declutter.tree]

(((i_302:0.08434826773626870333,(m_923:0.11641983086745105735,((i_1047:0.05473704044794847762,m_696:0.07813784348979391225):0.01694135510165918970,(m_833:0.07690523345011521239,i_385:0.08276464874949834849):0.00000119001371158209):0.02387696016747685793):0.01056579931116709455):0.00000119001371158209,((i_1180:0.07714181265703062840,(m_413:0.05336714078931989458,((((i_470:0.07359979604030343625,((h_174:0.07173356416137686986,i_414:0.06317134029017745789):0.01644551080491350389,(i_339:0.08842587185148469142,i_524:0.01573193465897718829):0.02286323462167055842):0.00000119001371158209):0.00775489752885253746,((i_489:0.05954758456388512672,i_252:0.06820618214283849512):0.01260105197879031642,(m_892:0.04833910864420006698,(((h_1100:0.03992714295003294694,m_932:0.02727276757674471086):0.00000119001371158209,(i_1039:0.05854987030969922152,m_1024:0.04048599530217586451):0.00668532278663720291):0.01292347743534627731,(((m_1085:0.03994813196688209306,m_25:0.06589595423781464956):0.00000119001371158209,((m_532:0.03481989933049067787,m_768:0.01353471863585262863):0.01121032514354645786,(((m_531:0.00000119001371158209,m_123:0.03102242135889682687):0.01515053375770828575,m_1164:0.04649645097946418504):0.00000119001371158209,(m_362:0.04047642876580261756,((m_260:0.03532963181812071723,h_1081:0.03543173006101386913):0.00525247107957581630,((((m_141:0.03627630212123734987,m_261:0.01216908044320103889):0.03030213454144480706,m_1191:0.02879066975926073205):0.00546678434553623995,(m_1129:0.01703551036440610622,(((m_177:0.05243982845972090800,((m_765:0.05386502679001782534,m_449:0.03473660442267842430):0.01182005012390255870,m_334:0.03457611822954945874):0.00000119001371158209):0.00000119001371158209,m_87:0.05252912907811010945):0.00563125916829670167,(((m_1028:0.03469359126181234543,(m_656:0.05255287576358971119,(m_1107:0.03725822222591283761,m_102:0.04750683402584360282):0.00323784572824297422):0.00000119001371158209):0.00569566077122446706,((m_35:0.06695353815561527755,(m_1125:0.02329773263484256549,(i_560:0.01839795174634570665,((i_778:0.00000119001371158209,i_525:0.00000119001371158209):0.05381894218718982076,m_979:0.04807353465523393765):0.01032426201795204335):0.00000119001371158209):0.00407302076433689337):0.01248075145238784420,(((((((m_781:0.03611233607685029184,i_206:0.03613295379048128003):0.00000119001371158209,h_497:0.02689659626663429975):0.01283684466116919581,((i_59:0.14098018735138281854,i_884:0.07486397545767213557):0.01413984340527395939,(i_599:0.10306921462476761886,(i_1030:0.24299904439881681029,i_1207:0.30825701834272312141):0.08906349951968219048):0.02089036923423998743):0.10682361177820469400):0.00196842945233768451,m_105:0.04129767606237427086):0.00594399920145784969,((m_94:0.04712267902365652184,(m_558:0.02942588646739580094,m_90:0.03560881651259045766):0.00000119001371158209):0.01117279369648425599,(m_680:0.04765120222616085754,((m_479:0.08361521658484089015,i_454:0.03237758073689925298):0.00451257851372038714,m_873:0.02053857061499253511):0.00806361820169499040):0.00562093573007704274):0.00000119001371158209):0.00000119001371158209,m_463:0.07171311374644701031):0.00583816066499966580,(((i_354:0.04945907947024989759,m_919:0.03511496124099726390):0.00000119001371158209,m_712:0.02469939912887297861):0.02324759202566474559,((m_662:0.02897357772347893684,(m_62:0.02916408354203112521,m_79:0.02796986004780051271):0.01316750446765466154):0.00000119001371158209,m_26:0.02277336373903530997):0.00000119001371158209):0.00562703182543582581):0.01816525581985044963):0.00000119001371158209):0.00000119001371158209,(m_609:0.00000119001371158209,m_658:0.02714436522471835173):0.01350357257788355365):0.00583375479550876565):0.00000119001371158209):0.00000119001371158209):0.00000119001371158209,((m_1130:0.00000119001371158209,(i_925:0.04838076776990855865,m_419:0.00000119001371158209):0.01696395691887976620):0.01719232307014346289,((((((((m_649:0.04464217645580648847,(m_255:0.04418947242475133874,m_495:0.00000119001371158209):0.00000119001371158209):0.01154726021165772970,((h_758:0.02333355410722272663,((m_608:0.03624162093544264218,(m_395:0.03716999341854450994,m_1177:0.01270741224951469663):0.01066493116858858656):0.00000119001371158209,(i_936:0.02332219073537797685,(m_589:0.02400458332379390783,m_879:0.02420447526334114710):0.00000119001371158209):0.00000119001371158209):0.00000119001371158209):0.00000119001371158209,m_613:0.03726485909800498347):0.01150935754616885277):0.00000119001371158209,(i_373:0.05517032399267481069,m_1056:0.02479792462730409652):0.00000119001371158209):0.00396734961389119071,(m_1058:0.04910151613119545511,m_584:0.04745836615947693349):0.01188738289923046976):0.00000119001371158209,m_266:0.00000119001371158209):0.00000119001371158209,(m_183:0.00000119001371158209,i_826:0.01169918683804227651):0.01170199387783794377):0.00000119001371158209,m_792:0.00000119001371158209):0.00000119001371158209,(i_717:0.05063391848992411515,m_544:0.03315691654588882875):0.00801081434324917192):0.00000119001371158209):0.00563380934640396024):0.00582884363106962299):0.00000119001371158209):0.00000119001371158209):0.00000119001371158209):0.00587828869491890341):0.01754373914914238858,((m_942:0.00000119001371158209,m_1015:0.02619075209649306471):0.02376956683066411627,m_971:0.00000119001371158209):0.08363120610447985492):0.03291503412576891885):0.03919241183213399010):0.10645293147122890376):0.00000119001371158209):0.00380338982652932969,(m_286:0.05809537523364333156,(((((i_122:0.04897267918870746445,(i_1154:0.06449487030100629903,(m_292:0.06668819564548095213,i_415:0.04159059897515109822):0.02315017179711780643):0.00000119001371158209):0.01425778274090474390,((i_654:0.02379599493124115103,(i_472:0.04258339763361230351,m_840:0.06444510468341578535):0.00620649787305173947):0.00791144793927021396,((i_580:0.05627243283783806699,(m_490:0.05644019999235511120,(h_726:0.06986090378843005932,i_799:0.05434401181310838380):0.00398165889682598750):0.00000119001371158209):0.00000119001371158209,(m_897:0.00000119001371158209,(i_675:0.05777482626672874461,i_745:0.09114664071182178307):0.00570099792945777308):0.00000119001371158209):0.00000119001371158209):0.00743806530355469505):0.00766440664388379472,((((i_496:0.08496387260727471247,(m_887:0.08320532805569712254,m_502:0.02375671998806729024):0.02043472734116706657):0.01202405932453843966,(((((i_142:0.05923360869676739388,i_1055:0.06762378487083564593):0.01291544949412538369,((m_744:0.03117869398445317214,((i_652:0.06706417074626945529,i_501:0.04809263280439691340):0.00867872740866437904,(m_978:0.03465865938894012455,m_547:0.06013475228711738507):0.00494133401381388962):0.00738727358426233358):0.00000119001371158209,(((m_65:0.00000119001371158209,i_740:0.00000119001371158209):0.04886701758046334970,(m_850:0.00914781334426370378,(i_807:0.04969563565937519523,m_1041:0.01573128291663744918):0.00000119001371158209):0.00802601263161086681):0.00789832885549571900,i_455:0.04791326625865927058):0.00000119001371158209):0.00000119001371158209):0.00748616176753474048,((m_401:0.08965144943094809082,(m_208:0.03979166329146768127,(((m_1082:0.02451851714626818862,i_573:0.05555405094575838199):0.00000119001371158209,m_320:0.05602077950024810654):0.01591367545859366170,m_351:0.00938989231401888419):0.00744489130128367111):0.00721946797008676810):0.00764942484850987710,((m_210:0.07076207938032029465,(m_588:0.08789920809737931939,(m_533:0.07430112730883603467,m_683:0.03441948444620679393):0.00442964666372947392):0.00000119001371158209):0.01584535489669633423,m_77:0.05507739765336671506):0.00000119001371158209):0.00000119001371158209):0.00000119001371158209,((i_367:0.04825446269368346974,(i_224:0.05602569959505852848,m_124:0.05460523289176655304):0.00985496486120673691):0.00688988778165970043,m_568:0.07932408919399118463):0.00000119001371158209):0.01495245688980260078,((((m_223:0.05764520567521760203,(i_277:0.06148691299207969391,m_492:0.06085228911281134051):0.00291481488033118767):0.00695221225042435241,((m_1111:0.06136574631760892407,m_384:0.04789551046285436819):0.02624717938642519635,(((((m_960:0.06879269311217496574,i_1206:0.01040467060027389264):0.00032344556914282516,((((((i_196:0.00000119001371158209,m_664:0.00000119001371158209):0.00000119001371158209,m_1105:0.04714745633931002183):0.00000119001371158209,i_520:0.02364939506027784882):0.02274826231353184111,((((m_849:0.02486195572345088409,(i_104:0.00000119001371158209,((m_564:0.02783476947930186088,i_424:0.00000119001371158209):0.00000119001371158209,i_117:0.00000119001371158209):0.04665431178313830807):0.04480266575304793497):0.00000119001371158209,m_854:0.00000119001371158209):0.00000119001371158209,((((i_20:0.03788488002689707757,(m_522:0.05458487049437544397,m_546:0.00000119001371158209):0.02673614634625352121):0.00782020628812737928,i_585:0.05001722975979675662):0.02373631258642282943,i_295:0.00000119001371158209):0.01257320177862852537,(i_791:0.02478489968809100691,m_551:0.00000119001371158209):0.02304277596273901496):0.00000119001371158209):0.00000119001371158209,m_1089:0.06829455324192444665):0.02145614425944813303):0.02360518270481541322,(m_1034:0.03849601025908545165,((m_487:0.00000119001371158209,m_1033:0.03545105755683240073):0.00119363674684294587,((m_95:0.06864023585741542421,i_280:0.00000119001371158209):0.06227191403973330458,m_996:0.06746029644554310534):0.00000119001371158209):0.03337807686013142400):0.00000119001371158209):0.01754739524476691889,m_916:0.07062974676838672250):0.00000119001371158209):0.00586871173262731600,(i_366:0.06154045884704063829,i_188:0.03520913843447225772):0.01319421417795084601):0.00629121397090333032,(m_498:0.04513186463404705168,((i_973:0.02371825720669767587,i_175:0.04920405354567661260):0.05026342628972475107,((i_133:0.00000119001371158209,i_112:0.00000119001371158209):0.00000119001371158209,m_722:0.02229703692001856752):0.01778427455642609539):0.00000119001371158209):0.01518385292967160301):0.00000119001371158209,m_950:0.07256324767317461066):0.00000119001371158209):0.02431388114477216894):0.00000119001371158209,(i_187:0.04099468776746932608,(m_1126:0.07471862854645343333,m_616:0.01718177927714435727):0.00529866109199489919):0.02378047467674460416):0.00000119001371158209,m_500:0.00752317616189910037):0.00000119001371158209):0.01094814794445776208):0.00000119001371158209,i_1203:0.07213849165707088285):0.01116296902666614327,((((i_1141:0.03159429655608719800,m_1142:0.02460712820965879968):0.01570260180916491222,(i_1119:0.03974009636230731862,i_993:0.04263919731025491572):0.00000119001371158209):0.00743180244075278360,(((m_250:0.03086231643778740083,i_611:0.03912833907689853424):0.00681463140900748741,i_519:0.00000119001371158209):0.00000119001371158209,(((i_257:0.00000119001371158209,((((((i_704:0.00000119001371158209,i_703:0.00000119001371158209):0.02508452100835498189,i_702:0.00749726931621841602):0.14578195942468755164,((i_1036:0.00000119001371158209,(m_534:0.02350057056201388522,(m_417:0.07567333615840687866,(i_577:0.07348800317454361186,(i_99:0.04210336653023809272,i_249:0.00000119001371158209):0.00000119001371158209):0.02080437172769197124):0.00000119001371158209):0.00000119001371158209):0.00000119001371158209,i_265:0.00000119001371158209):0.01121968372335162972):0.00000119001371158209,((i_1008:0.07823607253043506071,(i_158:0.02500673125534140853,i_1096:0.05076495658283547430):0.00000119001371158209):0.02233243536823242836,i_968:0.02463836033338612230):0.03788555329562588031):0.01780547987095717002,(i_980:0.02543035805875124705,i_896:0.00000119001371158209):0.12947532013222060043):0.02217731472139918003,i_965:0.06477298052366166348):0.06302203194215783011):0.00000119001371158209,(((((i_221:0.06952639929411606745,i_1212:0.02720145495788559367):0.02497928708545848336,(i_336:0.09109680611775317072,i_954:0.05129870092278739774):0.00000119001371158209):0.01487775984535439321,((i_214:0.05917216547055326181,i_32:0.06033218103556674955):0.01704045942804337591,i_5:0.04900678604479310335):0.00000119001371158209):0.00000119001371158209,((i_203:0.08115231815889523137,(m_596:0.04790737881000912968,i_9:0.09040719640974993754):0.00727610377060620289):0.00000119001371158209,i_1149:0.00000119001371158209):0.00000119001371158209):0.01272464877674865311,((((((i_1086:0.04899751493681594322,i_750:0.00000119001371158209):0.08677801004441106081,(i_107:0.09547659001705983972,i_736:0.10043834383494157358):0.00000119001371158209):0.00528209669378764800,((m_818:0.05491005572234018695,m_982:0.05037004057462211165):0.02321068576893063964,(i_1071:0.11345255811529396384,(((((i_194:0.06727731095342290302,i_1198:0.08397332995203851680):0.01840187820079054043,(((m_651:0.00000119001371158209,i_342:0.00000119001371158209):0.09681469534172752744,(i_349:0.08170122214199485033,i_72:0.00000119001371158209):0.08425912984330008459):0.01014978322496765291,((i_213:0.06308784992656622792,i_516:0.00000119001371158209):0.07406474335739046677,((i_198:0.07244230844403233560,i_623:0.05940404079047099939):0.02998077844116801144,(i_58:0.02368293668502693960,i_275:0.07797732397821573180):0.03689723293558932332):0.00841599723867011117):0.00809052511949225929):0.01063979115522926608):0.00000119001371158209,i_251:0.07578474552196043379):0.00630918769012755402,((i_872:0.07741103911393865111,i_66:0.04704857624759094248):0.02428415799273902359,((((i_663:0.08031233277142120486,(i_1155:0.02788212631486336468,m_1057:0.00000119001371158209):0.03532534066025688757):0.00479561043926944597,i_1215:0.09534591473192721711):0.00000119001371158209,i_963:0.04957411676053193744):0.00014127064948948897,(i_297:0.05642678814006059362,i_441:0.09878504009920517637):0.01623008504402167346):0.00607443800141050337):0.00695542346367163805):0.00489499888871738897,h_421:0.05141544114992208092):0.01449687488082119884):0.00632487586787360348):0.00690679874432639264):0.00768555894110556966,(m_125:0.05459341688329195225,m_1173:0.03490902002262675358):0.03761253934329884113):0.01716937078719325480,(m_890:0.07159353636814819177,(i_567:0.07275757768182386509,i_42:0.09018799788450342081):0.00000119001371158209):0.01864828475373837835):0.00000119001371158209,((i_998:0.04527345751546181518,(((i_1216:0.11568611742073328652,m_83:0.00000119001371158209):0.05368335569947315505,(i_446:0.07294302582922154721,i_1042:0.02590458501859268028):0.00000119001371158209):0.00186942666619061004,i_1181:0.00000119001371158209):0.00719650498386863614):0.01795358751783187462,((i_370:0.05668195596003159503,((m_477:0.08109176272378708361,i_1080:0.05882062447033416241):0.01774836058547089868,((i_761:0.00000119001371158209,i_687:0.06037092104531054104):0.01171086463108045143,((i_301:0.07198478276745158555,m_412:0.05973160543905348119):0.01385157345440887408,(m_130:0.06154022332220535074,((i_604:0.00000119001371158209,((i_566:0.02437234671792372701,i_821:0.08314588027171666840):0.00000119001371158209,i_805:0.06785724105203021217):0.00000119001371158209):0.00000119001371158209,i_453:0.00000119001371158209):0.01350331825209075652):0.00918516624868927906):0.00974343087055041905):0.00322408943621315183):0.00000119001371158209):0.00000119001371158209,m_113:0.03944478318924046767):0.00000119001371158209):0.00571150647056248382):0.00000119001371158209):0.00000119001371158209):0.00552581407804028125,(i_1192:0.02845652337000682125,(((i_1144:0.07063333224449354353,((i_233:0.07930908022779670219,m_43:0.07636543495150545369):0.00587458972903716001,((m_346:0.06892638094914348146,i_1140:0.07383411705110616563):0.00770659996561971414,i_156:0.03910476958680893234):0.01114919415471960114):0.00000119001371158209):0.02519871571160907375,((((m_1122:0.09097734196148045405,i_785:0.07951446028881412054):0.00820986715362397382,h_579:0.09968188399278668510):0.00000119001371158209,(i_1083:0.00000119001371158209,((m_817:0.09876283252670360613,i_819:0.07988440676255652295):0.01331778783796358674,i_510:0.07421777034145513041):0.00135662554746355775):0.00000119001371158209):0.00568215349875981005,m_862:0.07385931095777988065):0.00000119001371158209):0.00847622606931035076,(i_788:0.10110236020787687072,(i_53:0.02552000620295300989,i_363:0.08739084703421927391):0.02641702546086627246):0.00569421073291456834):0.01130744176505780151):0.00834079786262159097):0.01111951344592201039):0.00533625160061591830):0.00548556659147377262,((((i_724:0.04838183533753349919,(((i_666:0.07277534141101432708,(((m_403:0.05102131777100885751,i_170:0.03658972365143521588):0.01442665498846850726,(m_903:0.00000119001371158209,(m_681:0.05842163910648325020,i_1115:0.06848184758039284337):0.00814221028258252551):0.00000119001371158209):0.01689812089826943711,m_238:0.03284660882778003832):0.00696152665033115958):0.00000119001371158209,(((i_632:0.08055553289642063131,i_678:0.05587997641649269931):0.03734356157825884787,i_468:0.06806284651380567485):0.00852864880564530546,((i_180:0.08254876197516514136,i_140:0.04401780653392771414):0.00970442833024054950,i_1195:0.07809933213634484561):0.00413546541583942762):0.00813607654850168754):0.00833568392877697545,(((((m_204:0.05506420172324451995,((((i_447:0.00000119001371158209,(i_625:0.00000119001371158209,m_626:0.00000119001371158209):0.02662974706901370670):0.00000119001371158209,m_357:0.05433800678248233013):0.02461107323233232419,i_918:0.04197791560086759632):0.00000119001371158209,m_601:0.07908882262120330020):0.00772912529854006148):0.00000119001371158209,(((((i_951:0.01558348885933444859,(((i_834:0.07316414372473410699,i_326:0.06268420217400436090):0.00503694253349446300,(i_1132:0.04640942885503430287,(m_299:0.08207137485982807235,m_1135:0.04758540782931546670):0.00000119001371158209):0.00761695426262533077):0.00000119001371158209,i_288:0.05407701018973804646):0.00607685706010760180):0.00674119701141539813,(i_98:0.04595829451257289061,((m_612:0.03918875547866031844,((i_293:0.04523479337127429833,(i_318:0.08310204360298960313,m_927:0.06467338249937049088):0.00000119001371158209):0.00000119001371158209,i_562:0.07229030752390684655):0.01489422458680947532):0.00707335649189483589,i_28:0.05085848542095317004):0.00000119001371158209):0.00761598122710559558):0.01670270098354153729,i_959:0.03944560262444689325):0.01267822101170643090,i_570:0.05514719632986397196):0.00000119001371158209,m_851:0.04010921813994557800):0.01350276029413152723):0.00000119001371158209,h_466:0.00000119001371158209):0.00000119001371158209,(i_237:0.04918089262279916329,m_380:0.08517663216922252700):0.01239328377547254528):0.01904077675496907221,((((i_205:0.09443037484406775761,((i_1166:0.00487186467934847597,i_1211:0.04161899597186980576):0.04258670999658437789,m_433:0.03930103125998586633):0.00721451168390063562):0.00000119001371158209,i_185:0.03616094563663133782):0.00747161696669127427,(i_220:0.06043437957699202695,(i_811:0.07341895178927108911,(m_31:0.03353573055307270540,i_151:0.03952628002290686088):0.00508489046364058069):0.01048724933206606966):0.01505646557909754053):0.00000119001371158209,(((i_941:0.02300028598398843813,(i_513:0.07169005877335588028,(((((i_200:0.06312847256012892039,(i_139:0.02573173570370069704,i_1114:0.07206515780151526163):0.01615332878106641099):0.00000119001371158209,m_199:0.02417001361765894543):0.00780913965952048390,i_311:0.06390808798889387188):0.00715152808874729498,(((((m_1200:0.18991448006291983264,i_922:0.04492445921006498616):0.02198069404050140979,i_394:0.04702532933818107802):0.00000119001371158209,(i_930:0.05884577337818531345,i_639:0.01748595153674869368):0.01471372754739895192):0.00000119001371158209,(i_555:0.05524381203127012169,m_1160:0.03244808598509344583):0.00778715562494983367):0.01649990959243551394,i_388:0.04988437427584255929):0.00000119001371158209):0.01617160115875777501,((m_162:0.02360996416073701115,(i_571:0.07874555695076933259,i_317:0.03327203528789433873):0.00548851984589080605):0.00698179839342201371,(m_1133:0.03657667802267566826,m_1143:0.03863388422317189791):0.04070093776824424553):0.00931629967280054455):0.00000119001371158209):0.00559890071187761629):0.00548360806854006951,(h_14:0.03031801748005264613,m_1048:0.07169045686109269677):0.00841925416894535004):0.00000119001371158209,(i_211:0.05599727272920405896,i_1118:0.03918107942729826682):0.00746563041013939555):0.00553348246478293192):0.00000119001371158209):0.00553887382653063705):0.01256447045915536423):0.00422204338911407427,((m_1044:0.05540912042840866192,(((i_483:0.07567198413544207192,m_581:0.03270362843815019516):0.01365307451952719152,((i_73:0.04766004789798025665,i_958:0.04543850306562171454):0.00000119001371158209,(i_147:0.04677887406076062377,(m_786:0.03991103470219834609,i_630:0.03234050508223990789):0.00523164756032909028):0.00738546989400104634):0.00000119001371158209):0.00739798967533010412,((((i_523:0.08119896402884117792,h_910:0.10220833606776691393):0.00000119001371158209,i_306:0.06289183955543196924):0.00000119001371158209,i_867:0.07938921070706574101):0.00834662633871321655,((i_816:0.07163871491923221035,i_526:0.06268553137603381786):0.00000119001371158209,(i_86:0.02310830042722611041,m_1120:0.06310666470735208644):0.01591970940516385449):0.00000119001371158209):0.00745563748744294905):0.00000119001371158209):0.00737528660521590603,(((i_733:0.04843891942122503791,i_891:0.08084986689054188269):0.00841419037560008944,(i_1109:0.00000119001371158209,i_1106:0.02575436188280197380):0.01919982202155019052):0.00000119001371158209,i_989:0.06088245921661902121):0.00175311010474939188):0.01195849434342747403):0.00000119001371158209,m_917:0.08942085687548588513):0.00000119001371158209,(m_637:0.07177949310782484604,(((i_949:0.03472109498594273119,i_325:0.04294882634285140249):0.01432037755432000008,(((i_420:0.05650826749522450121,i_883:0.08037289007396875018):0.00677465804554355615,m_693:0.05438253799416292028):0.00000119001371158209,(m_376:0.08262965085750467731,m_1079:0.07746921824651852029):0.00626838843449921759):0.00000119001371158209):0.00737498293958247907,i_1187:0.09606573879749873146):0.00000119001371158209):0.01491935843702377369):0.03339307479065137252):0.03658171288229319917):0.01950324020296594074):0.00000119001371158209,(m_91:0.05701658515544744815,(i_153:0.05487325094857924135,i_846:0.06609286348823893709):0.01109315510869918371):0.00503219359697229356):0.00000119001371158209,(((m_1090:0.09305768504418936160,((i_131:0.01752404927343486837,(m_324:0.07191439530606454078,(m_262:0.05367779310660305420,i_239:0.03251205091013370518):0.01340272477497532824):0.02495536597982114455):0.00000119001371158209,(i_410:0.00889051707564354060,(i_272:0.08293854973380060391,m_606:0.05303907317925939113):0.01347701810272744841):0.00658485261263300897):0.01296010275310718364):0.00505821720614078787,(((m_587:0.04789880783779783269,(((m_782:0.04289298849549718490,((i_323:0.06192509607842728442,(m_640:0.00000119001371158209,m_636:0.00828800087913867355):0.03563547460192642569):0.01561941355721840723,(i_268:0.02567615764152397437,(i_808:0.00000119001371158209,(m_843:0.07298997023682281260,m_812:0.01752060475225266159):0.00798082486724745362):0.00000119001371158209):0.00000119001371158209):0.01059519074596118257):0.03524613188602136044,i_303:0.01142601105307545009):0.02644683443062960035,(i_686:0.05806415901457207679,(i_1014:0.02632249154651214104,h_110:0.00000119001371158209):0.01652176556344346278):0.01045928391881706734):0.00505912788458688038):0.00000119001371158209,m_837:0.05958879931865014579):0.00761543385012059242,((i_197:0.04739704052778213189,i_706:0.08564029715208822113):0.01568906198258929879,m_711:0.06427106917618811976):0.00000119001371158209):0.00000119001371158209):0.00578146627153488819,((i_991:0.07054876929340266056,(i_283:0.06138095296506158177,i_727:0.04325538174195528440):0.00341281112174830368):0.00000119001371158209,((((m_217:0.03956125013945605007,((i_256:0.08280147586069665222,(((i_931:0.06411790511866111153,m_964:0.06076591977110928910):0.01147281324832251023,(i_828:0.06332803628002106611,m_461:0.06285879536048991079):0.01859693869544223194):0.00000119001371158209,(((((i_734:0.02157579219264343928,(m_629:0.05513004622319311182,m_614:0.06490708465344434408):0.03153929930543515614):0.00401663751223905411,((m_824:0.05475890819389894748,(m_114:0.04845104698653370651,i_556:0.06453417146418591321):0.00755603646331697801):0.00000119001371158209,(h_676:0.04884544119924245920,(m_1134:0.05031138045024900751,i_677:0.03896313561424261107):0.00861982203939160030):0.00834713892965252731):0.00000119001371158209):0.00000119001371158209,((m_794:0.07526028259384290320,i_407:0.07822109107828172092):0.01056786820873928216,(m_168:0.01555937596605582590,(m_97:0.06414770640190543827,(h_129:0.04525741425831662779,i_559:0.05475319300217709045):0.00267300221923322387):0.00000119001371158209):0.00764785466596808444):0.00000119001371158209):0.01502749692422063535,((m_844:0.06258875226143993664,(m_399:0.06606944927580099547,((m_1067:0.04821180840854615013,i_995:0.02152136279327121482):0.01536222407074997603,i_783:0.02312379342721174527):0.01077551857635104110):0.00726254322497077876):0.00000119001371158209,m_1095:0.04792642348317600193):0.00852023562589173875):0.00000119001371158209,(m_957:0.07550165175468429024,m_893:0.05169318342175224790):0.00268207980503542675):0.00749352425416459356):0.00000119001371158209):0.00745330720038067922,i_119:0.07789953597667792495):0.00000119001371158209):0.00000119001371158209,((i_332:0.06260991819969262406,((i_841:0.07160979926869215362,((m_906:0.02474338730485669408,(i_921:0.04184226015331612286,i_924:0.03373070465394659850):0.01361661085864087489):0.00684563145945426763,i_397:0.03966652917876757611):0.00756372277348109270):0.00000119001371158209,((m_823:0.04000813976172277325,(i_1171:0.06309524820516430876,(i_875:0.06145082554314123396,i_1168:0.06070374484788770841):0.01303822516935737065):0.00000119001371158209):0.01586869019955200813,(m_17:0.00000119001371158209,i_554:0.00593301282883457789):0.05003493494337446501):0.00663088753026468049):0.00000119001371158209):0.00738291903334193419,i_374:0.06357091087700636467):0.00000119001371158209):0.00736661130500801398,(m_284:0.05828652270564099735,i_45:0.08401985300234091070):0.00463920131108305246):0.00000119001371158209,(((i_118:0.00000119001371158209,i_273:0.03199735614160592601):0.03132175620130946830,(i_1113:0.00000119001371158209,i_375:0.03812040756303181066):0.00000119001371158209):0.00778185408456563699,(((i_977:0.06779406639027675541,i_511:0.10552504794299021051):0.00000119001371158209,i_776:0.05474571595868472917):0.04845961215647397874,i_861:0.08706339595753780081):0.00848450398186634085):0.00000119001371158209):0.01517627150843259796):0.00000119001371158209):0.01121582248453401390):0.00557724741972197551):0.00760293545130997801):0.01723827843302262047,i_542:0.07087076652357369999):0.02551081467266429204):0.01215132975462649735):0.01011720072179079881,((((i_806:0.07217698676248407441,m_10:0.06005162561353471345):0.00939665930747784692,(((((((((((m_615:0.05124907919753429741,(h_304:0.07414969507953919625,m_457:0.03208470223410684469):0.00682589874758606809):0.00000119001371158209,m_725:0.02738117839382716787):0.00000119001371158209,h_731:0.07523859713566412311):0.00535977461804925358,h_557:0.03857256016017423378):0.00000119001371158209,(((h_258:0.02192442603507366305,m_793:0.02184901616624056533):0.00000119001371158209,h_1184:0.03937095400845344595):0.00528099112414808208,((((m_926:0.05102970581188166765,(h_259:0.05630728980236506670,((i_634:0.00000119001371158209,i_635:0.00543021100394545063):0.09941413995691966710,m_730:0.03415247928451745074):0.00482106103017786950):0.00000119001371158209):0.01016861107580981430,(m_434:0.04480799919098406303,h_355:0.08603675329842583319):0.00501647145485258419):0.00538133243922269029,(((m_673:0.04647737993883357954,(h_1101:0.05027607236780315403,(m_93:0.03339209604165636891,h_913:0.05129563869831979539):0.01081303270353471506):0.00000119001371158209):0.00000119001371158209,(m_227:0.06398692002147222946,m_405:0.04566403217680600063):0.02648357677217154024):0.00530656416253834536,h_598:0.03271248113472659258):0.00000119001371158209):0.00000119001371158209,(m_37:0.00000119001371158209,m_400:0.00000119001371158209):0.07924233443963421553):0.00535472450512391833):0.00000119001371158209):0.00000119001371158209,(((((m_504:0.02219761393692870621,m_802:0.00000119001371158209):0.00000119001371158209,i_655:0.00000119001371158209):0.00000119001371158209,i_48:0.00000119001371158209):0.00000119001371158209,(((((((h_82:0.05047140751828800564,(h_369:0.02241962089053517460,(m_901:0.00000119001371158209,((h_535:0.06156767061002913627,((m_953:0.00000119001371158209,h_101:0.03361530530727865201):0.01631041296685784014,(h_669:0.06719829771339098923,m_920:0.04985988884487127515):0.00678905320631525023):0.00000119001371158209):0.00000119001371158209,h_1124:0.00000119001371158209):0.00000119001371158209):0.00540490243571243971):0.00533608405522064885):0.00000119001371158209,((((h_914:0.06865632477428160185,(m_173:0.06262957188210709070,h_232:0.04479189892006665147):0.00000119001371158209):0.00000119001371158209,h_1183:0.02756672134787948453):0.00544580212279264717,(((m_847:0.03441111491463664379,h_186:0.03845405972775878256):0.00591804952881146672,m_1178:0.04080879546287231180):0.00491288466908223944,((m_329:0.02227559254135092620,h_195:0.02770379559549105558):0.00549548826312080529,(((h_886:0.03324079245360087032,h_1019:0.02775509006426662290):0.00000119001371158209,((m_552:0.03331811173782632529,h_764:0.01318932487308645957):0.03143908557166009282,m_100:0.05092183190206577004):0.00000119001371158209):0.00542551794007159732,h_915:0.06760930518609624407):0.00000119001371158209):0.00354506187285353420):0.00203795181780315254):0.00000119001371158209,((m_1121:0.02205037299602318618,m_842:0.03308135991974926055):0.01086470215274051854,((h_172:0.05016229679131817970,(m_431:0.00000119001371158209,m_71:0.03893049688496118960):0.00000119001371158209):0.00632654404007257278,(((((h_1000:0.03359876647275351902,(h_1209:0.03372828286180338392,h_1163:0.01165508481556629984):0.02152907268737559721):0.00000119001371158209,(h_992:0.03323125678762388346,((m_592:0.05723040776639365390,m_1075:0.05628937582479790619):0.00000119001371158209,h_690:0.03905557574735954440):0.00000119001371158209):0.00541596436162583399):0.00000119001371158209,(m_746:0.05061641723343896643,h_341:0.06896155983290472302):0.00000119001371158209):0.00000119001371158209,(h_874:0.02780284902657209969,m_165:0.02223514667663058567):0.01076422150706444689):0.00540371769266295449,(m_76:0.05680437220043424440,m_732:0.01640506957761233425):0.00000119001371158209):0.00000119001371158209):0.00539818185767028478):0.00000119001371158209):0.00000119001371158209):0.00000119001371158209,(((m_536:0.05090661547161988432,(((i_866:0.09572416254405617664,m_281:0.03581753700104134408):0.02851158887006131903,(m_939:0.04544790447743738554,h_707:0.02320984415986347346):0.00000119001371158209):0.00981276854303861357,m_1131:0.01643603700297136677):0.00000119001371158209):0.00535892999637021389,(((m_657:0.00000119001371158209,m_827:0.06103462501128270601):0.00000119001371158209,((m_787:0.02300154496235394877,((i_285:0.04846624685637425378,(m_815:0.04622729852942325524,m_300:0.00000119001371158209):0.04764801281172338643):0.03083239251680497395,(m_485:0.00000119001371158209,i_877:0.00000119001371158209):0.00000119001371158209):0.05139582698656697257):0.01013903351549910216,(m_667:0.08014889665952144859,m_393:0.01313446392668925558):0.01662103886800606403):0.00522380283838901234):0.00000119001371158209,(h_1102:0.03865332850820387550,i_11:0.00000119001371158209):0.00000119001371158209):0.00000119001371158209):0.00539318274454630986,m_878:0.03307976866571895463):0.00000119001371158209):0.00000119001371158209,((h_149:0.02196962440764588242,(h_75:0.02747834797957623629,(h_723:0.05735821482439140695,(h_908:0.02789540628353006507,h_943:0.01121664013447570135):0.00511114547688446344):0.00000119001371158209):0.00542415277178121338):0.00000119001371158209,(m_627:0.03950555599923326333,m_22:0.02724875843416263779):0.00000119001371158209):0.00539690874353993162):0.00541251802655245452,(m_670:0.03413031818452851723,m_754:0.05144143224667269143):0.00490513809525449339):0.00000119001371158209,(((m_1170:0.05619121758019732932,((m_314:0.05694163036012633156,m_445:0.02796788493953995466):0.00530916004418976930,(h_721:0.03377724361208288284,(m_24:0.04615872937610004945,(m_848:0.06355802977201562010,h_911:0.01907894249553128765):0.00538476091577354786):0.00570498158725917057):0.00496871533569907386):0.00000119001371158209):0.00000119001371158209,((h_902:0.06234682035496279251,(m_668:0.05050227726578047222,(((((h_679:0.03305426427452808763,(h_81:0.05525613416771401470,h_1022:0.03989252994749292042):0.00612250095896896881):0.00081613433719805717,(m_719:0.03828361698939163754,(h_1093:0.01776013929078754452,h_78:0.03258043286261713689):0.00542374501723686103):0.01194244083511754144):0.00000119001371158209,(((((((m_2:0.05097586150602520516,m_422:0.07113102604910480353):0.00380149979488898131,i_298:0.06790314672355056425):0.00000119001371158209,h_427:0.05625152416817937734):0.00561283631969209090,(m_1068:0.03452011007721811353,(m_29:0.08008164867411594889,m_333:0.04035889824138416682):0.00000119001371158209):0.00983617957228894238):0.00000119001371158209,h_392:0.05156737497670053211):0.00486238366773608655,((m_372:0.01103073380206681491,(((m_1052:0.08404981825701382525,((h_912:0.00604702057838268827,h_997:0.05052070029334223417):0.01120100833910702906,h_797:0.03481908241407658672):0.01184171149774109789):0.00450887669789998453,(h_347:0.03375376708284255622,(h_499:0.03709663068104526035,(i_1116:0.12587591250427623835,m_1012:0.03875898739205605598):0.00619835696632128116):0.00776531396184317133):0.00000119001371158209):0.00554190933694264677,(m_619:0.05826070816887203574,m_710:0.03639846322528117462):0.00323589865834365093):0.00000119001371158209):0.01194883278978025112,((((m_590:0.04451646983402911956,m_166:0.07180090126054329558):0.01869818501100214969,m_966:0.02781939071832473243):0.00000119001371158209,(h_192:0.04087999954482839787,h_1188:0.01205770647595338224):0.00447914660841382088):0.01129017891627488550,(h_127:0.05829062240086948371,h_938:0.02390770971203369163):0.00373361331603556381):0.00546443840740094573):0.00000119001371158209):0.00000119001371158209,m_838:0.05005326088713454857):0.01094260535782160676):0.00000119001371158209,(h_904:0.03951850418905927809,h_853:0.02220489350880667373):0.00529129390863917679):0.00544483460095026260,(((h_729:0.06832978573599383931,m_858:0.06795612048933810656):0.00000119001371158209,((m_987:0.05111262149176837993,h_1161:0.02579227131634962561):0.01305975552577332173,((m_137:0.00000119001371158209,h_553:0.00000119001371158209):0.04558433619270489678,i_222:0.08452010387155123317):0.00564693362551896023):0.00578694094501641144):0.00000119001371158209,((m_135:0.07237796432551193981,m_839:0.06560676942315943339):0.00830020575605164984,(h_718:0.05349744271698533143,m_889:0.03570925927642995545):0.00894991309806902717):0.00578181031934562207):0.00000119001371158209):0.00000119001371158209):0.01086551835297115340):0.00555282424614601030,(m_985:0.03943372538664461496,(h_1210:0.02815602893092212372,(i_743:0.02662639888167657107,(m_671:0.00000119001371158209,m_1165:0.00324766416017664575):0.00000119001371158209):0.01342444511264402271):0.01561698094900444873):0.00584517029478704049):0.00000119001371158209):0.00538962827223984312,h_310:0.04476400772522629024):0.00000119001371158209):0.00000119001371158209,(((((((m_548:0.07536802868163716695,((h_435:0.10261393973760246645,m_946:0.05792426196988268577):0.00000119001371158209,(h_529:0.04952029499202329627,m_242:0.06062520716366692763):0.00197386194380038283):0.00598892379733387964):0.01688111584610830010,(m_44:0.05070267787873213722,h_583:0.03414908179634101870):0.00590795879395864237):0.00502716171367193279,(m_132:0.04976705291794609326,m_618:0.03346359444194731830):0.00612214668299909497):0.00000119001371158209,(m_344:0.04944355481158201754,h_473:0.03323022023781322526):0.00652732620138917786):0.00000119001371158209,((m_646:0.03296315427857198638,((m_550:0.04530788376443113663,m_929:0.03475891721989630978):0.00665702739189593436,m_928:0.06503415858386998871):0.00378263672349883704):0.01056841058226585736,m_881:0.07528043615303381397):0.00000119001371158209):0.00000119001371158209,(((h_528:0.03891120048639513940,(m_530:0.01903706097050348114,h_465:0.05823281580995093992):0.00268133261231670540):0.00571215269258603612,((m_358:0.00000119001371158209,h_1108:0.02076389842746779318):0.04126177311498382266,((m_480:0.05201824415011085945,m_575:0.04581537396775470228):0.00451494090091804703,(m_478:0.02456893947669064326,h_36:0.02153159454155853525):0.04207554031790499555):0.00508742260865391489):0.00000119001371158209):0.00536397154306579669,h_352:0.04959991582713343256):0.00000119001371158209):0.00537574692790638957,((((h_545:0.02789287190762408317,(((m_134:0.05836970773213945307,m_63:0.01875496276745810056):0.01075080329477237813,h_751:0.07043284175707541228):0.00413717649340911674,(m_1208:0.04120248469005864667,m_1162:0.01639604326950192328):0.04093693872113588622):0.00583140531481355587):0.00000119001371158209,h_136:0.04008865936484101028):0.00000119001371158209,(m_674:0.06905450933974909000,(((((m_103:0.04572901016070831520,m_1013:0.02280776963902255219):0.00637116117856980062,m_753:0.01136929184992512172):0.00526114423135615530,(m_741:0.07261498423533539748,h_648:0.03133043294084999347):0.00239213928111023377):0.00000119001371158209,m_335:0.04503151866718271140):0.00547627459952641435,(h_1193:0.03997863904227753201,h_1194:0.01075722039342504738):0.01121288904631313407):0.00000119001371158209):0.00538264072189100374):0.00539146697952385366,m_538:0.04388808152653777411):0.00000119001371158209):0.00000119001371158209):0.00000119001371158209):0.00537103560822495101,(((h_1016:0.03303296450109997201,(h_432:0.06266932111625175827,m_789:0.03947774250343567132):0.00000119001371158209):0.00536368637208396379,m_353:0.04447908207986100981):0.00000119001371158209,((m_313:0.06245767512264226856,m_757:0.03287363297835189241):0.00554734657736458310,m_895:0.02186608717795910511):0.00000119001371158209):0.00535452763339596891):0.00000119001371158209):0.00536933907879034219,(((h_345:0.05264831317694491919,m_1179:0.02357130528035580527):0.01007636057599657631,(m_742:0.04892989450947215352,m_128:0.04380794233918474528):0.00259233969011100863):0.00522930339833903302,(m_425:0.06123616053777735518,h_92:0.03822547478600547138):0.00035507915063595202):0.00000119001371158209):0.00000119001371158209,(h_713:0.09381759095628350309,((m_565:0.09283660656575154491,m_322:0.07287333544866197999):0.00000119001371158209,((i_328:0.08460829756704056626,m_1053:0.03998371895135938853):0.01357901097873643638,(m_305:0.06057790400199652286,m_191:0.04095146795630354858):0.00557927502000322203):0.00720688136812277363):0.01130230811246239232):0.01090938572073682500):0.00533090388226082571,h_416:0.05034404775293337825):0.00000119001371158209,m_527:0.04501451430267299630):0.00558136173348996577,(m_659:0.04988521194810727200,m_241:0.04436296218050983509):0.00034994467216869487):0.01083545586900664520):0.00000119001371158209,(i_398:0.07131816420297563963,m_549:0.04929200551713452255):0.01508497866580350323):0.00559845212107505132,h_1167:0.05048595734437576893):0.00539503487666528631):0.02343968945769022566):0.02234722831884497496,i_962:0.27680604858182289441,HERV-H_LTR:0.00000119001371158209):0.0;
