# Supplementary material for: The Exaptation of HERV-H: Evolutionary Analyses Reveal the Genomic Features of Highly Transcribed Elements
Source: Front Immunol. 2019 Jul 9;10:1339. doi: 10.3389/fimmu.2019.01339 (PMC6629862; doi:10.3389/fimmu.2019.01339)
Supplement: Additional File 2 — This file contains trees built using HERV-H LTRs and individual HERV-H genes. [file Data_Sheet_2.zip › Additional file 2/RAxML_bestTree.pol.declutter.tree]

(((((((((m_792:0.05633822842709491213,(m_768:0.03397900497494339700,m_2:0.04237449548312727937):0.00160823639056457295):0.00205200486205624633,h_172:0.05387932392969457113):0.00087660840003415453,i_520:0.03450989964143657412):0.00456545846900835006,(m_714:0.03599586797212322997,(m_1075:0.05636884979231813336,((h_78:0.03099830245886372321,(m_732:0.05231555308797219972,m_966:0.02802871756897166999):0.01063537729107010520):0.00595523378378518421,m_664:0.03226383367231869248):0.00735558290535705088):0.00122692569967807722):0.00782481065105185107):0.00702284525262993672,(m_901:0.06101482747127198042,i_826:0.02732308237312844335):0.01228153538107725623):0.01018185707736513068,(((i_1047:0.06194140879331556243,(i_213:0.09248158065039818743,i_1:0.06888281118120177793):0.01231603567883942860):0.00269459166063513696,(i_467:0.05779178907800051890,(i_207:0.05749358084687057613,(m_996:0.05126469608229559938,(((((i_108:0.10006913239872630705,(i_977:0.08182465678421776967,(i_861:0.06488319938076120286,(m_815:0.07465869409610811913,m_1126:0.06831924506685026210):0.00340005583030642249):0.00877347803956419689):0.00510687574200620071):0.01826879393860633000,(((i_554:0.07794976195593671109,(i_654:0.09366385033113179548,m_893:0.06130039281938236967):0.00359602019997347843):0.00951376183904693341,(m_292:0.10955735422044358962,(i_418:0.05057262474762636018,(m_917:0.08186039159327518355,(i_486:0.10907926176204277291,i_820:0.07150194424705708096):0.01663023840840416323):0.02929883677855660631):0.00386243738509314859):0.01186262242734259335):0.03055719570255125209,(i_349:0.08703977742312195287,m_167:0.07269129735418063121):0.00929901444421569849):0.00654125513874290881):0.00284690208065725096,((m_381:0.07071697861571049626,i_835:0.09085387324776957041):0.02457181294872694960,i_519:0.11336472160379525154):0.03860871371167426402):0.03963232253984457637,((i_736:0.09374502556780864304,i_799:0.11304783954489801279):0.00000141765361645330,((((i_120:0.09627602926539165218,i_644:0.12795927785008343047):0.01255944610261805656,((((i_1204:0.07990236693682760405,m_51:0.09655899612571157420):0.00404781510677521515,i_236:0.08881137123208160400):0.01931713463341108716,i_780:0.10282263495615305560):0.01004013759419687332,(((((i_759:0.08155995457861771325,(i_517:0.11202468995202000124,i_663:0.07255950705638820886):0.01600865965065683197):0.02505491567604676076,(i_53:0.06404426972336094148,i_1152:0.07347681304470879415):0.01807680731204984112):0.01175692211687430141,((i_1172:0.10616904322744817601,(i_46:0.13374450666381945685,i_115:0.10967523982105388536):0.04607067123178268386):0.00846288442536800509,(((i_876:0.09796921744764947038,(((i_282:0.09081781205400370205,(((i_275:0.08436395878345330501,(i_963:0.05887673819175660850,i_296:0.08561839541069235504):0.00013481828106165643):0.00400972729341015147,(i_869:0.08347893324760084777,(i_900:0.09389945822061687708,((m_166:0.02959474384011464079,m_1068:0.02711426705107099558):0.01257263371292597146,((i_513:0.03999870922861580719,(i_857:0.04173259725055448316,m_747:0.01914368615379277369):0.00482438107127581509):0.00677521178418534833,m_950:0.06085870454820681980):0.00481498508617737332):0.02069274101875749616):0.01105168625521765931):0.00166397144044545830):0.00312145495862900654,(i_32:0.08748588684848733477,(((i_1046:0.09075075868770575427,(m_181:0.08216154456021788899,(i_118:0.11572132403018775548,m_1146:0.03695735953537399032):0.01156417346816837610):0.00120453892518128424):0.00382310253287483377,((i_426:0.13445129766671184979,(((i_216:0.07105088945042037363,(i_73:0.07985871549796158542,i_898:0.08559096987703240789):0.00244516092659487249):0.00315124289999420661,(i_493:0.10921796242412133704,(i_234:0.03852422034147986313,i_1109:0.08553575620120973388):0.00000141765361645330):0.00542197717694145164):0.00330413405469577332,i_737:0.10375725926194501181):0.00278712636810784977):0.00280442408695756682,(((i_769:0.00632962139954429143,i_1086:0.06618625250100698687):0.00408673793609582933,(i_440:0.10061459266055601536,(i_443:0.07769759741178756951,i_1155:0.10562397678363744102):0.00000141765361645330):0.02250732143818045400):0.01371839356235990577,(((i_814:0.10051171589502602699,i_642:0.04153461275374654288):0.00523781979468242263,((i_962:0.10821672019713417245,(i_1087:0.07563938139978609865,i_672:0.04255477521434049976):0.00000141765361645330):0.01619680865304572864,i_1037:0.09122681735582756357):0.01432802965621951703):0.00381328757637404642,((i_7:0.05448977233371191803,(i_1029:0.10845428531735654132,(i_396:0.10124210220382595660,i_1077:0.12390584112734874533):0.00517087629202999787):0.00253318561488433342):0.02152741865056445950,((i_507:0.02102443457166505020,i_1138:0.06621811947402871101):0.02010084577309546178,i_937:0.04840238342810313649):0.00248492097421519923):0.00655601579338040488):0.00199153095686173572):0.00734217883585341295):0.00513692648007986474):0.00345984890368462080,(i_509:0.07431469583786787236,i_599:0.08581702794683897240):0.00484465238741879980):0.00550775416326655318):0.00193620640100952918):0.00427877884189534295):0.00134096247123038914,i_801:0.09300727016243270917):0.00541761612626199401,(m_596:0.09913825452142904782,(i_884:0.09989998600195093559,i_790:0.06648581044676624141):0.00339106834074440373):0.00834521785110929441):0.00702653604574946227):0.00294651939512226464,(((i_702:0.01099840396257639220,(i_705:0.00327788743358915866,i_701:0.00554866435089068633):0.00314694798251086020):0.01081519784450366006,(i_703:0.00593373655908784308,i_704:0.00418667736194583331):0.01359982694592554511):0.02749899157904113489,i_379:0.02750328587703316022):0.09875544313496240068):0.00078093505838495677,i_342:0.11773037948023605537):0.00244017250649255450):0.01368869650642391689):0.00585734461546501013,(i_59:0.12778620977071020182,i_506:0.08865501068184632183):0.00606849177120332567):0.00101225496643208798,i_1104:0.12284172543783251907):0.00505222793023760598):0.00247910144423919669):0.00426534035349768279,(((i_106:0.09248408522033950419,(i_561:0.09441093104928120761,m_651:0.11256488505381824494):0.00419163428545997821):0.00916758042879725274,i_58:0.12251984258540900286):0.00944256083677489158,i_569:0.12130334958160488013):0.00126344220614581009):0.00636312164199982766,(((((i_880:0.03122574610458149838,i_446:0.11405039174504935651):0.02292460000970674566,i_1096:0.11250615457909603212):0.00322542075864903736,(((((i_104:0.04369079798177367968,i_630:0.08875965979817852791):0.13126552201439542489,((m_628:0.00763898541990982137,m_627:0.00000141765361645330):0.05486684399266408829,m_333:0.00000141765361645330):0.03279808147346525288):0.18244156394517921371,(i_909:0.16527556289492717490,(((i_414:0.07617717008138728818,(i_846:0.11223989020080213375,(i_212:0.10017112668545077869,i_1187:0.09867816920764808930):0.01628109953297490406):0.00837563389657773952):0.00750685803804898490,(i_151:0.08754459708175210686,(i_1039:0.10274977372867727388,h_258:0.05959296720372436740):0.01253846407850755726):0.01075767533871068403):0.06287714591265373965,h_910:0.23064480428895151043):0.16852040197048309689):0.08300222535168111371):0.13532071212708809971,(i_621:0.10495177908373742870,(((((((i_1032:0.10931800816889643280,(i_1136:0.09558113277428648136,i_391:0.04838393780767020341):0.00000141765361645330):0.01360544404591274188,i_9:0.09346509654549467472):0.00000141765361645330,i_624:0.08974967935593626545):0.00490972781708574977,i_1149:0.08216343030798076152):0.00915568279724593599,i_770:0.11318462962429545748):0.02717792482923160266,(i_343:0.09004998381982011468,(i_1042:0.07984414127522845850,(i_1001:0.08226653005475140223,i_748:0.07889010605701793355):0.00426792460457315215):0.00639297762732072509):0.00200409232654615542):0.00271182393889843895,i_462:0.11228490593714104961):0.03321141422726742176):0.01543438422236993561):0.00973054510588358332,i_698:0.11245851153270441936):0.03337447631666040637):0.03166203654603829548,((i_339:0.10586783939929671206,((i_1148:0.04630706191854523646,(i_285:0.18047979758928398009,i_221:0.01875613165852164574):0.02867720828123972512):0.03745145061002064235,((i_1202:0.08330368998963284810,i_739:0.07541636549493153929):0.00000141765361645330,i_791:0.10960456843258602200):0.00908304930076192681):0.00885783364468774315):0.00769525646808320949,(i_968:0.09711543160804479713,i_1215:0.13389103400325791382):0.00957736140085570231):0.00971808312556323231):0.00529345861882033961,((((i_988:0.10117762770120271310,i_41:0.08633824083055545440):0.00751784303614562964,((((((i_214:0.05714181331153177917,m_961:0.05932905430031937266):0.00402332044615863471,i_1036:0.08260790678888298155):0.00614367345591032739,(i_1084:0.02838852151712878066,(i_665:0.08311890157285577174,i_13:0.06131525137953860310):0.00758340046647960897):0.00238243180054804101):0.00314264687218272602,(((m_464:0.11741616756807202182,i_566:0.06713486620906182478):0.00000141765361645330,(i_471:0.10421797316295329516,(i_194:0.10898689635897758354,m_18:0.10816717434308215084):0.00743608573667555676):0.02597791306693618060):0.00704809417733809427,((((i_1098:0.06952504586753957549,(((i_1074:0.11293141685476283664,i_243:0.09421242868748493093):0.03991777805816621588,m_1062:0.09372752697123599985):0.00757584662980313305,i_452:0.12801356348039152899):0.00417499417279669667):0.00645053407303161283,(((i_1065:0.08392803504959123195,(i_695:0.09421822366268750581,m_720:0.09195270772588254315):0.01158586838824140000):0.23936479469508675777,((i_631:0.09552148657477010918,i_1066:0.08425589228536967124):0.05662651378162573967,(((i_85:0.07108879029517220505,(i_143:0.01186784786057694559,i_144:0.00449343144064405509):0.08764943632285775166):0.00418081417462950501,i_653:0.08311605054659282343):0.00399752992962395734,(i_505:0.10545838904824229865,(((((i_1207:0.06714449561313892700,i_229:0.06429024482802403462):0.01051862416183942280,i_810:0.10112381196840988795):0.00665886312519031048,i_605:0.08094738239021678772):0.00359884862263387933,i_1060:0.14259982732300446884):0.00132141792105196871,i_1030:0.10548938106842747908):0.00064599650663238776):0.00217099319109714936):0.04013766443800690503):0.09875124849876092126):0.14271068137454620550,(i_852:0.04725917207039175005,(i_1156:0.08836299460891597346,(i_387:0.10447851119913198481,((i_84:0.06856192057884653857,(i_331:0.06862022078330344554,(i_254:0.13217964270826673689,(i_1063:0.10539855092691902128,m_1064:0.06500994837783113933):0.00676981230887867443):0.00000141765361645330):0.01195940043884525898):0.00428190526913125279,i_476:0.07155981839483922802):0.00099232908122989121):0.00241293685431489234):0.03447379524396127631):0.03655141756977246109):0.06386515802226672145):0.03248585566335937536,(i_441:0.10329343083439394835,((i_297:0.03760651467285114347,i_488:0.10335367105137259480):0.00972563089382004475,m_1057:0.05837710162440100381):0.01661607253850816424):0.00453036557081401298):0.00593091395501442204,m_934:0.09174437546203836891):0.00620449731981143754):0.00915857637171890726):0.00268005649200375989,i_157:0.10781427700312695706):0.00260655632345919812,i_5:0.07890869754001354763):0.00867618504738776504):0.00299116719388825862,((m_1153:0.10723728208718469324,(((i_74:0.08826694504244976536,(i_1145:0.05701745645423417219,h_771:0.06987202847448611975):0.01830478591389557777):0.01188110767712403752,(m_773:0.08431488237292494858,i_947:0.10254733877303640055):0.02061145419102750759):0.00060435103918656397,i_1158:0.08518452789290124894):0.00546518652825812249):0.00447030819500897868,(i_225:0.11828049146330911479,(m_360:0.04748545869716486872,(i_582:0.08792421595102324627,i_350:0.10997947952781844672):0.00000141765361645330):0.00333977086396006033):0.00465581840726531603):0.00448964227414216151):0.01209055147686394389,((((i_475:0.11448173223284389965,(i_597:0.10738667051603291436,(i_171:0.11299578429500388432,i_775:0.11001741398426446994):0.00000141765361645330):0.00482584309855926732):0.00401061387921414041,((i_822:0.03481789819617255727,i_803:0.04967692814943643759):0.10022399106745454034,((i_825:0.08458350997828764650,(((i_798:0.07147807357649099691,i_470:0.09046352551005698572):0.03760834448525235407,(((((m_1177:0.01075173187231311805,h_853:0.19596321313928846686):0.10788862779725277852,(m_134:0.17975968015029850089,i_239:0.29021958870651637374):0.00000141765361645330):0.48246912779014278216,i_1181:0.08631308846993991646):0.12360839448463849244,i_645:0.24348948448956680979):0.05670697889373297468,(i_607:0.12981620326115722586,m_534:0.11538807256952055003):0.01267078933563659492):0.00632417663011598102):0.03124829390632237122,i_116:0.23543423165397997510):0.02461552284330047538):0.01288905125638084917,(i_975:0.11584615491595566528,((i_1190:0.09642129959210093970,i_215:0.09011895547498254000):0.04443388532833902199,(i_450:0.16781796596050971293,(m_763:0.09302802326381202913,i_774:0.08394586857146889292):0.00871871220382950535):0.00410544882597220408):0.00591691514518222390):0.00373794589120679055):0.01109549210163902899):0.00363006500558529094):0.01371847661134642515,(i_61:0.10889686131340205189,((m_417:0.11123524210014040792,((i_944:0.04922052096779652025,i_138:0.06682411416778770430):0.02697869305826981756,i_1080:0.10472076359427004433):0.00998512824182398381):0.00571168484924054927,i_617:0.10025620095525376863):0.00215118758415625347):0.00667501765492049121):0.00578035517335763211,((i_1159:0.11888652490846855769,(i_578:0.10935836964537958005,i_586:0.09806242425769234883):0.00744131644645283207):0.00549120215667961344,(((m_982:0.11072019068982787149,m_983:0.08530111528832147461):0.00272934896430852359,(i_1092:0.11205490539811768791,i_623:0.08311321450003777977):0.06227839295939970737):0.01055515918843172134,(((((i_515:0.09968074557439192407,(m_477:0.10944214612260795561,i_512:0.09332566340636656854):0.00960344145062767482):0.01781905723719628271,m_83:0.13135045980702717006):0.01372680829734348670,((i_336:0.12095930996403439495,m_23:0.09998299884196529264):0.00313770785345901396,((i_999:0.11370467079574515801,(i_1154:0.08878759711794266540,m_905:0.07522690011089230855):0.00328296567374048538):0.00404801748836560154,i_1010:0.09447354513269203002):0.00789342072778537532):0.00412057048101006299):0.00283716068102495998,(i_524:0.07599771806697400156,(i_1186:0.09285275433661707711,(i_377:0.08278853216458924302,i_688:0.00000141765361645330):0.07952607602801123332):0.01043469148707425534):0.01584646952767086725):0.00540886364817084239,(i_967:0.13519804531829490712,(i_750:0.08952638988117481156,i_622:0.08876976780525411281):0.00000141765361645330):0.01153631962209382064):0.02760600036739065816):0.00844088446680338854):0.00615293723923659736):0.01045539089337199808):0.00357904686733985858):0.00650165253851029117):0.01201792679188235305):0.00606703498312737358):0.01900356636050566997,(((((((m_1034:0.03817056713612324015,m_1033:0.02495823183137843918):0.02470845344148966949,(((((m_957:0.05072939411343548727,m_824:0.05311327815541196096):0.00284889947856382464,m_629:0.03934423136650606889):0.00134947012982317475,((m_850:0.05916222861901600932,i_501:0.05137922464107072540):0.01056021262333568453,(i_280:0.09921036304036182085,(m_744:0.05271370088895876993,(i_390:0.06007434353816230171,(m_124:0.04852760757690065263,i_139:0.05499488901337272473):0.00429288564771721295):0.00440236857714293439):0.00000141765361645330):0.00210199755416359216):0.00000141765361645330):0.00251846179405345498,(m_208:0.04521008750258321413,h_831:0.04071057561051964757):0.00172220224969990890):0.00129805223960861448,(((((m_500:0.05217094022108797330,(m_600:0.07471831816959308148,((m_267:0.04533299499667749199,i_573:0.05570574584887982850):0.03041473322497074624,(m_320:0.09010480685664709610,i_807:0.04947283956904169333):0.00395590625073754566):0.00459012779586501826):0.00718205925869771535):0.00271591302496961137,m_77:0.04732390821767082367):0.00136479071011449634,(((m_380:0.07150739974343992000,i_922:0.04325231508636649680):0.00255678323403396796,(i_456:0.04943384145852627864,m_161:0.06405476532951949464):0.00132078157143257144):0.00279268404701304160,m_487:0.03332912638028570629):0.00084997777732689504):0.00118067876426660974,(((i_200:0.03487842298147378339,m_199:0.05127889009334205689):0.02317416982963302688,m_413:0.07382878419027474881):0.00336561568563020601,m_204:0.03925068530222006885):0.00009006298903976714):0.00280549519444583256,(i_409:0.06762265646745511949,m_365:0.05670446673014414851):0.00371318742995596076):0.00280823829179828108):0.00935410470541052537):0.00000141765361645330,(i_562:0.03935917167097535002,(m_209:0.05823471054742385827,m_433:0.07365564927611981116):0.00183323686189157398):0.00625065673507869523):0.00696559995884401401,((((i_367:0.06561190072263353712,(i_1176:0.05447165030059315100,i_539:0.05456908452819467931):0.00654714740306812978):0.00523048087558642110,(i_278:0.05700187073501040980,m_1048:0.05433472733531931331):0.01039265834404660624):0.00640670120013954545,(m_691:0.03903441460968908733,(m_1067:0.05361960750837957423,((((m_1200:0.20147742870042376073,((m_96:0.06538862952519013116,((m_492:0.16646592154034844935,(i_28:0.08460216261522092440,m_19:0.04522136479931393449):0.00499833845843641270):0.00807278233527316397,i_142:0.06808149241683662811):0.00021361923255548658):0.00297059117998217876,(m_498:0.05048125081443005646,m_469:0.05175523404132380267):0.00516864212447539894):0.00000141765361645330):0.01614113599844504629,(i_309:0.07878484046662916074,i_318:0.05493028168735588496):0.00575846642048446957):0.00000141765361645330,(i_293:0.06235069558850902388,m_612:0.06748437063944857928):0.00266683776998450544):0.01021600360223630898,(i_783:0.06706753770002407689,((m_1135:0.05371835264602095594,m_1133:0.02522151858034313646):0.01231208893251940599,(((m_10:0.04706829398556201804,i_951:0.05050851291825175088):0.00211151092325229063,h_676:0.05881708090836258035):0.00374812117924095724,i_455:0.06991337109458729826):0.00153866373501695725):0.00115373078095406677):0.00115504712798275740):0.00000141765361645330):0.01168987624193333456):0.00000141765361645330):0.00881626873679269493,(((m_793:0.05586239517337211052,((((m_1130:0.04158188389568641397,((h_1210:0.02484757598389774474,m_1165:0.02023561459219382422):0.01894882745146148420,(m_425:0.06602157689804104279,m_646:0.04424750222357413248):0.00531859216298258015):0.00252884379474928355):0.00400859599316780255,(((i_112:0.05307940077303725801,(((m_71:0.05970381751612654359,(m_1021:0.04821617720279999797,m_712:0.03726909761996647502):0.00717183548868370949):0.00684387601616071126,((m_141:0.08062665449215640490,m_419:0.02802852414816245016):0.01147081179996870676,m_765:0.04537747837308966914):0.00521086823541338975):0.00382213088930105855,(i_424:0.05483336479366301280,((m_300:0.01733838502889131078,m_1028:0.03339727980554064307):0.00823584130930298842,(h_392:0.01603141079123826529,(m_656:0.09693400392299891810,(m_123:0.06719427975714038770,m_725:0.03088478795111778905):0.00273369090303570090):0.01826588932313222280):0.00312230283871989776):0.00021516390280357920):0.01107442374813522729):0.00000141765361645330):0.00135002005309879094,m_532:0.04802301620417700340):0.02393089665179193651,(((m_125:0.03892487035144864826,m_266:0.01802604068364276058):0.00233975807628643935,(m_671:0.01809970478619186626,m_1105:0.03251421954630411698):0.00653387467929118174):0.00667456441767285465,h_1108:0.04806889574986167313):0.00000141765361645330):0.00463133232123619579):0.00741093611701766023,(m_132:0.04959341225106696921,(m_589:0.05138972028644000350,(m_25:0.02412913643358794227,(m_879:0.05224960025487891679,m_255:0.03595421277909716107):0.00223811362046559591):0.00609983560806653599):0.00184004468450082764):0.00000141765361645330):0.01039038455373285895,((((m_1189:0.03263043595633656480,(m_121:0.03660472208741614997,m_781:0.03295414320012852311):0.00271924806377017627):0.00143994383633981246,m_358:0.03431035041075924941):0.01038378454587113829,(m_564:0.03775392039790197163,((((m_362:0.10130594227169077703,h_497:0.06685221422602544150):0.02175754540543385282,(i_205:0.10197611385872450140,m_105:0.06525920466591797475):0.03358584521674930906):0.02648456375761621198,(m_1191:0.07877169489050341034,m_953:0.02489992776310527220):0.00570469158101789137):0.01707521743040695678,m_173:0.05672755196403056477):0.00991116372213659072):0.00000141765361645330):0.00564134984406951517,(i_1206:0.03965557295348035721,(m_1015:0.04549114377013205313,m_478:0.04552872097461230921):0.00319326691246735140):0.00630650132474701395):0.00361202780712634348):0.00903781076683909945):0.00383833600538959928,((m_942:0.04595780540837130640,m_164:0.06431950084670164103):0.00273814805605407559,(m_546:0.06227171108514956838,m_722:0.05332602234653595341):0.00953840673782917377):0.00344663789316911832):0.01688954402820200609,((m_932:0.06053417086118132590,(m_35:0.06948838904428597529,m_449:0.05991003031547222774):0.00128460140041652114):0.01254634335112083873,((m_551:0.06402491061915359383,i_196:0.04219314625439751776):0.00616717327845330530,(m_854:0.05910119445093085094,(m_1079:0.08230578382505944479,i_20:0.04065335048681127661):0.00607290930600909613):0.00144146035932078112):0.00286639307458933608):0.00176815032105120972):0.00697518304166525136):0.00429792830778074047):0.01691523878675304376,(((m_939:0.05180411748656034432,(h_557:0.03733935143086451053,h_914:0.05233121204310021979):0.00868291829084988885):0.01094528283191536708,(m_889:0.04202855156356261751,((h_553:0.04313611409073570685,((((((m_281:0.04049546391261759498,h_1193:0.04594149347539699252):0.00403509793792903269,(m_613:0.03546282086685702967,m_1052:0.02541903620198187816):0.00294700145037895276):0.00263920760984243238,((((m_668:0.02613527975447171858,h_669:0.04244139161073888500):0.01348736125124575490,((m_710:0.02688026276520558144,h_427:0.05557287907940303140):0.00172675586218695655,((m_926:0.03579176275380110961,(h_347:0.04501933655066239770,h_598:0.02400954917905410990):0.00266889022575235099):0.00000141765361645330,m_827:0.04979139223564284927):0.00233142778356712314):0.00000141765361645330):0.00108953363735578442,m_536:0.05286094533078874308):0.00122161388357196156,((((h_1184:0.04342538343128495709,h_1183:0.02013291234330473467):0.05485476311108421904,(m_313:0.04967057186046965056,(h_352:0.03843364184911310377,h_992:0.09132166358782868587):0.01567389914038977081):0.00514285947819178007):0.02811532191464432076,((h_908:0.02583918776695093636,(((h_341:0.11452680788106561760,m_848:0.09439191847689026860):0.00925733517832115840,h_690:0.03312335313522553337):0.01843313353119177544,(h_943:0.03884348071721779871,(h_758:0.03268237547026771328,h_75:0.03712941244834676996):0.00079477638390073777):0.00000141765361645330):0.00235069903337058617):0.00322494924993213961,(h_723:0.03047626768975506689,h_127:0.03125121105387484999):0.00126107598656147743):0.00275270400942034419):0.00604068141513302344,m_393:0.03145394784749828976):0.00377713823882186916):0.00422596600036208910):0.00000141765361645330,(h_902:0.05160571358558951882,h_904:0.02014502276216433019):0.01160234328941236667):0.00427130459901663758,(((h_718:0.03414276049778477290,m_548:0.04151058784640698773):0.00513428402953058829,(((m_137:0.02639769512930403156,h_136:0.02311732905424572146):0.01550973155599796177,(m_335:0.02600729524882954349,(m_885:0.01760506513163654155,h_149:0.05130573803081637380):0.00000141765361645330):0.01773441226876846730):0.00000141765361645330,(h_648:0.04110365877442392901,((h_1102:0.03482164321467432627,(m_103:0.04481402385322431209,m_1069:0.04584910696297693489):0.00108498652927673379):0.00194222416940144469,(h_484:0.09698746548176861992,m_1013:0.04281729531512915021):0.00000141765361645330):0.00710688379873817330):0.00848001732154491511):0.00834724462462196025):0.00751838183229665453,(((m_1088:0.08889972544692339995,(i_1197:0.04052878560606303082,m_890:0.07959347689890086675):0.05935629636323459801):0.03998681286304581889,(m_752:0.02359897395761386546,h_473:0.04919199581863250431):0.02473918805761393669):0.03165798829153210203,(((h_195:0.04395217542094222857,h_186:0.02218927508151925798):0.00464329704508872811,m_1178:0.03823437599466247838):0.00186510157642372416,(((h_529:0.11278088219068438391,h_1101:0.04035282108764641495):0.02350849739443434602,m_550:0.06691836169845136184):0.00690177011149014762,h_92:0.04560486160989152965):0.00381007170564175808):0.01182401168242586120):0.01391040804606540927):0.00445813531022033142):0.00098634885739491847,(h_911:0.03466365730967328057,(h_938:0.03091804672267420631,(((((h_1188:0.02571340009554773723,m_670:0.02410916067972743854):0.00711794615730201516,m_400:0.04112730651935604664):0.00000141765361645330,m_88:0.03383773222116175095):0.00318047594219041498,(((m_659:0.04320594386163802147,m_448:0.03142773213474899657):0.00188318827311927724,h_458:0.03552322994192830263):0.00259443490630280847,m_44:0.04018112014027974688):0.00000141765361645330):0.00228918933235965549,((m_754:0.03690835185648060762,h_1161:0.02400660509914485582):0.00331542876719232013,((h_721:0.02575471722148315115,m_719:0.02639200963740767625):0.01375305008968702794,(h_713:0.03455805165179861443,m_615:0.04533513164109533033):0.00231419619706226681):0.00192679180083057348):0.00127720909181923566):0.00239646473990543776):0.00104719232006072202):0.00000141765361645330):0.00294162766267283462):0.00844596594204424615,m_100:0.05218063869936331173):0.00716303133156962445):0.00241132758538158609):0.02454522453063069654,(i_447:0.09433268738393242592,(((i_283:0.09323567713081856723,(i_1192:0.05251602531659686768,i_829:0.06650361832494537662):0.02581113985331977972):0.00248946202908893483,((i_482:0.09967671469386250871,i_1049:0.08383587033042790015):0.01128468593745689946,(m_606:0.06527130871257291744,h_1182:0.08179138192372227556):0.02327332333836440795):0.00138538335833958306):0.00477197056213010500,((((m_91:0.10481719539472662828,m_1094:0.10383437545432892823):0.03409607736038560571,((i_410:0.06329153641357700144,(m_681:0.07256329168271795360,m_97:0.05811165366442364033):0.00524301604630969791):0.00629414661423824927,((h_129:0.06366796361047630248,(i_677:0.07890764956783710704,m_588:0.07837878102548830050):0.01933579186992868612):0.00512815756795978114,((i_1114:0.07940725066083158257,i_639:0.07728464874007168195):0.02589997952879015755,i_407:0.06866096066731025571):0.00000141765361645330):0.01032407164204600380):0.00654158159528844211):0.01515795942823212374,(m_376:0.08988212779597930246,(((i_327:0.06825420297789262791,(i_303:0.05617114811643555278,((m_238:0.05554941384485650308,(m_1038:0.05497831562431162306,(m_964:0.08816983503676568967,(i_1115:0.07719044380664567828,m_403:0.05748713455767392316):0.00674367647931225968):0.00584059969583785969):0.00310297168200428242):0.00435352359723606159,((i_993:0.03282059696500969764,h_994:0.05788479600361878807):0.04448229995409904575,(i_503:0.04082534513118615122,(((((m_843:0.11424772188081266933,m_636:0.03179741599827009407):0.02107124362970249146,m_812:0.05449661060930573175):0.00915877820317215208,(i_323:0.02166717601503954926,i_574:0.05284548178139798769):0.04263539099267487503):0.03078732246369423470,((m_324:0.01973583666440140508,i_321:0.06715997805511264573):0.06590086585706295130,m_262:0.04459435376874024137):0.02502339112201868235):0.02057405030005199018,i_423:0.07098087719432398524):0.00000141765361645330):0.00120274478293453139):0.00546653432408793563):0.00171759357391605824):0.00479702640663434276):0.00612775420702336981,(i_709:0.04793976715347711415,(i_325:0.05035621320075544388,(((i_808:0.06818449129405435016,(m_782:0.05333594164222634632,i_268:0.10902324365494688030):0.04989292350210477317):0.03490296402202386350,((((((i_57:0.00000141765361645330,i_56:0.00000141765361645330):0.00000141765361645330,i_55:0.00000141765361645330):0.07368941988192725945,m_1045:0.07443220118443411026):0.04392461343554562164,(i_1144:0.06315420215809289251,(i_363:0.07000360787813195151,m_1122:0.07622202794698791639):0.01463176233312809237):0.00464963147337270517):0.01102769240921132148,i_675:0.10224332904123135946):0.00166640426241262659,(((i_875:0.06974349576749504231,i_1168:0.05969679692290238981):0.03147247281379792622,i_632:0.10818316372422139005):0.02221629399017015921,(i_888:0.06273244303678654488,i_956:0.07271995939350675564):0.01921245198831107032):0.00693401970728325674):0.01803473955073164534):0.00492862586636160643,i_692:0.09539169239699731018):0.00408319343960426503):0.01576269682519122750):0.00289559702303738686):0.00516522554754716805,i_272:0.09364037327000027111):0.00423710287505156200):0.00546776370018078797):0.00589736910337408139,((((i_806:0.03497465634539388690,m_1143:0.04209975874023879489):0.02888407307933536783,i_930:0.05483352930177696344):0.01304918766466825822,m_547:0.05985506586187797073):0.00771558084097665516,(m_766:0.04828639712104795118,i_131:0.06619564272554818996):0.01298001034550410639):0.01762275718071585826):0.00796886705826021363):0.01074701859158366281):0.00000141765361645330):0.01371064309435437653):0.00552156634863916647,((((((((m_159:0.05600215613947653881,m_616:0.02257275096961311456):0.00644541384223249695,(m_312:0.04191102641374831739,m_210:0.05338957510356253516):0.00475410544508607803):0.01456547057565380984,(((i_1132:0.03479817248119147777,(((i_918:0.05287848119223351878,i_941:0.06310816358009185834):0.00359291197577791838,(i_295:0.06164257588763095985,(m_384:0.09145849019101807975,h_14:0.04285393796953076984):0.01338213754247514695):0.00195447828017017954):0.00790739222047735259,i_224:0.03823679984743578314):0.01356068679588982168):0.00355125675887881702,(((((m_1111:0.04567184226432509375,(m_463:0.07389055672077446402,(m_844:0.05602905704274989407,((((((m_657:0.02929671013223790477,(m_1058:0.01930350542776284456,(i_206:0.03587968363997299376,m_495:0.02357010719609573673):0.00397595645697283121):0.00384347072741378793):0.00000141765361645330,m_802:0.02289161793243849399):0.00623193772991752042,(m_431:0.01006634878805549513,i_936:0.00000141765361645330):0.02077889532350059298):0.01609651237099991861,m_858:0.10454148698602722112):0.03245017541628893859,(i_337:0.13578278188842446417,i_48:0.03559537984472787436):0.01395560010351229799):0.00262105558083883640,i_995:0.05537999142780981876):0.00969267584831183179):0.00529060483649863161):0.02117123075821529532):0.00707864636611395866,i_1055:0.04959392388606805036):0.00173886593552461180,m_1169:0.02135771514592255810):0.00000141765361645330,(m_1160:0.06413082387777588322,i_555:0.05652491189030156571):0.00522302453460407080):0.00475397224623218609,m_401:0.05487197721261238142):0.00146799285756997228):0.02555242659187929866,(i_311:0.09127859519032931190,(i_34:0.06733093974719864261,(i_1211:0.01867747509390815103,i_1166:0.01781885700618774174):0.04832294712235556816):0.00607957134180453929):0.01839328432991079593):0.00677968145421538500):0.02273938392392378660,m_1208:0.10610096235142180143):0.01356122797357820799,(i_655:0.09664985333690366553,m_972:0.08768708495055643759):0.03417404060498663299):0.04829449856566887800,((((((((((h_707:0.03375463242339896835,(m_946:0.02886749689751720929,m_241:0.03459998629389920977):0.01220515310896653355):0.01226121027838892284,((m_183:0.04026090918609138980,h_886:0.03708280690257445555):0.01407105622630194612,m_3:0.05586408493491630545):0.01278043742474095981):0.00000141765361645330,(m_847:0.05326266063175850302,m_549:0.08370919755233870163):0.00000141765361645330):0.00535802685434824070,((m_219:0.13050036105471771175,(((h_915:0.11042589564491546439,(i_1140:0.12801263367799803339,(m_757:0.03160029475570125951,(h_764:0.08309794795273063583,h_797:0.03285032501491251533):0.00502108126089706192):0.00239082631600004382):0.00677247969782576384):0.00836959392035019345,(h_369:0.04497512267304544509,(m_93:0.02463608642251131908,h_345:0.02779093870992030077):0.00124567772636177839):0.00224237900790698720):0.00427662055963676582,m_24:0.04633660742853302345):0.00776760239892929343):0.01406122359328325702,(m_135:0.05691306080941955364,((m_459:0.03771396159778005880,h_101:0.04212902851763841716):0.00765310961789316367,(m_165:0.03767099627212494584,((((m_674:0.04426810890271922622,m_353:0.05245906518065002189):0.00552138521573885925,(m_372:0.06980707032450696181,(m_849:0.11646766767063584935,m_667:0.02833755747693602819):0.02071251132333434830):0.01114107668667490766):0.01089978767007339540,(m_742:0.07633863819110169036,h_435:0.03155134620053425681):0.00915388348956919402):0.02325067413630707569,(m_673:0.03110263141857833730,m_746:0.03691561916736102456):0.00234552542057082317):0.00934015145739362611):0.00000141765361645330):0.00853523345075254264):0.00883095131877968675):0.01930121250643552361):0.00000141765361645330,h_416:0.03889442367413870755):0.00997172267898268835,((m_227:0.06061188794542392982,(m_1107:0.06218095117748597550,i_454:0.02999695165110570147):0.01374894358624195560):0.01184473733475838696,((((m_94:0.03731317687383019915,i_925:0.07406188138366361084):0.03632883988163255334,h_355:0.07797199146126140845):0.01656495150904547381,((m_1121:0.05600420132280541780,m_128:0.06191954213518834071):0.00533300790848748214,m_1125:0.04022816747280797550):0.00114772675685966582):0.00910464656972022682,m_261:0.04318865598549712775):0.00542466397534222770):0.02316968505965587635):0.03933195994015283026,(i_841:0.08064350025022246071,((i_468:0.08169252043412711384,((m_113:0.04420918789524523607,(i_959:0.07215088923865511927,i_483:0.05451653345418942115):0.01491011329494368667):0.05594902992673307651,(i_436:0.09321739033901105254,i_666:0.07447976914040853325):0.01162259927737053708):0.00867570122851236275):0.00032720994720064151,i_375:0.07089454102097345056):0.01030626502584780328):0.01377171698695713216):0.00461349057164891965,(((i_834:0.04823299403101105609,i_185:0.07080543643781354868):0.00385082010159379937,(m_1129:0.05331677955662553203,i_411:0.08008703799898669873):0.03789704986286596827):0.00562814221205700134,(((h_751:0.04470283321721520847,((h_1100:0.08749437046616996561,((m_485:0.09147778444420623378,m_479:0.08178253001296986735):0.02557229471696513892,m_552:0.06379053177170228295):0.00937755506920790079):0.01242313018102119901,(m_504:0.05464467828595992449,(m_480:0.08048079163515101109,m_618:0.03611498149261774260):0.02460814388746487141):0.03414321994214512129):0.00183478942552155275):0.01674250414315795604,(m_314:0.06359393899413708084,(m_730:0.02435316854235541201,(h_310:0.02927257096888927212,m_928:0.05759795035700610716):0.00175126246033133811):0.00006785040631351951):0.00106134793162850961):0.00786058492932602097,i_328:0.07091692313843275808):0.01073996594603653446):0.02342704948282436569):0.00960811034390251367,(m_565:0.08145014372120545909,((((m_260:0.06287278744815469333,m_533:0.06958342399553817115):0.00433876594545455890,(m_568:0.01557344773849679738,m_1134:0.10290263157111698145):0.03484866821497539791):0.01986843328207395232,(m_986:0.07940956921654002132,m_33:0.05984780570573229597):0.00309769419348722951):0.01480006347909630648,(m_1082:0.07879777384093310244,(((((m_587:0.07765948748267878510,i_686:0.07072984088059154628):0.04470590899536818624,i_429:0.07553533562360612019):0.04559491071613164248,(m_680:0.07732699501206033443,i_560:0.05502295656086726716):0.01205598510309985327):0.02406992200963423492,m_502:0.08588250693248133949):0.01425348258829911216,(i_160:0.12460753869566995600,((i_678:0.09411539676317219605,(i_740:0.07802246523623787566,(i_989:0.07311061742239241545,(i_1141:0.05018398788298576718,m_1142:0.04096486667114888902):0.01699123657719820227):0.00984524775319041770):0.00413272615810826496):0.00485334818558911998,(((i_383:0.06310938932727214179,m_217:0.04788762677525436329):0.03741897236540407679,((i_111:0.07478950761396091496,(i_1118:0.09244014286094680288,(((i_610:0.08883500886607806346,i_724:0.05678207858161048172):0.01892814615797994496,i_991:0.12997737409540829900):0.00163279241693255000,(h_174:0.09528747133589308971,(((((m_684:0.05686123139536791021,((i_984:0.08013592111851346178,i_233:0.06045480398790117199):0.00403606728790078823,((m_603:0.08286255184870149060,i_526:0.08354540156251426264):0.00286896443000798137,(i_306:0.08925068115189531415,(i_1043:0.06505356205517795476,m_179:0.05266759378427202098):0.01706175815200416598):0.00599024362191091786):0.00139588268467702556):0.00242800581438780069):0.00421448900231097615,i_510:0.06671031449269346214):0.00158800489597845707,(m_290:0.10729627066898829446,m_346:0.08154839923999544771):0.00300197556294239066):0.00324306590462540524,(((i_1196:0.06333917771385723372,i_821:0.08074840523781405544):0.02727840143446796234,(i_788:0.07794385008101636925,i_122:0.10943147268295333463):0.00382271835404481225):0.00286806319974432103,(h_579:0.08022803945046379226,i_778:0.06188076464492920509):0.01173243217222326440):0.00273817401507426552):0.00187276962471742692,i_1112:0.07556369382083968911):0.00624812648557032582):0.00216560099716949861):0.00678842443735556966):0.01119451005909433659):0.00747025275027112488,i_156:0.07315562707748528293):0.00597968408902034045):0.00479596852138502571,((m_906:0.06703154521397898524,(i_1195:0.07708336248989185180,(i_921:0.06994803228526640104,i_998:0.07877295794159645814):0.00751786677279954289):0.00669183684849220320):0.01212614058786055764,m_43:0.07890858752082442751):0.00582431079388326042):0.00594319300940705005):0.01407670078540707546):0.00545330655537096601):0.01040072937737620933):0.01053134985672979015):0.00325870444764062408):0.02081670836422466753):0.01032904747672955606,((m_920:0.07201777642856656281,((((h_232:0.08769949565069123931,m_919:0.08237982283219077995):0.04847731132794265430,h_432:0.07768204165404084260):0.02480504340776798142,m_741:0.05344150736228592269):0.03616841193083780714,(h_192:0.03086010842475294877,(h_1209:0.04597256832336869825,h_1163:0.02479645889485707425):0.02500119858332865846):0.03254070248413132999):0.02171163914821519492):0.02966296787026452553,(((m_1090:0.01515445961535835141,(m_386:0.15430890282161224825,m_1089:0.03519998725655471700):0.12111756709489585049):0.06669624498625517650,(((i_1119:0.06741495674252348524,((i_359:0.10666360430209700927,(i_147:0.10508115509057114334,(i_867:0.07904883502005356777,m_250:0.12184800134807727279):0.00672428276068934121):0.01687118032800242334):0.01353803194362873490,i_252:0.07881159298351181342):0.01161110127635088356):0.00812135336330610698,(m_315:0.07651492127407484578,m_95:0.05402298841110286104):0.00379824009427776055):0.00785144953979241382,(i_11:0.09032898360427744910,(i_571:0.07852375596101490718,(i_1050:0.05705849574323221957,m_948:0.06472511210912894331):0.02654795088716425597):0.01353313594903292859):0.01018994733192932385):0.00695566379476389961):0.00575568337583132195,(((m_970:0.11554905673217995277,(i_1218:0.10004086467217172818,m_887:0.03974534533917704893):0.03220312013984479027):0.01113619071357813128,(((i_931:0.07541989275189497910,(h_726:0.07706671665822993622,i_175:0.08495221517387706311):0.03092426392210163855):0.02378762388947850206,((m_182:0.05349905523670746288,((h_997:0.04220125102644286391,(m_191:0.03748791862686415982,m_457:0.08058348603194100124):0.00512559315422789034):0.00426296314470662151,(m_329:0.04685177578903319817,m_531:0.05878648577417624338):0.00162626513975621051):0.00486534228082098185):0.02871500808547519309,(i_415:0.10269623141299004387,(m_619:0.10197530293295616055,(m_823:0.08550463275242999039,m_903:0.06107267866816091378):0.02745107418869784099):0.01949687659614184748):0.01465044241097490998):0.00172758124914778309):0.01575479290501608301,(m_1041:0.08026585554734849692,(i_68:0.06926702117621702515,(((i_727:0.10072552026838697825,(m_978:0.04704300621126691895,m_299:0.06235907453793552990):0.00449312789955560402):0.00450638985685863913,i_222:0.05948970923632628666):0.01080065085398558555,(i_576:0.07010844231774276958,i_496:0.08941700767394038241):0.00970896747274914949):0.01842121410878465662):0.03025202556986793592):0.00976718919293601516):0.01433218275227104814):0.01336412821930480811,m_786:0.07935763228853506823):0.02027112411165815295):0.00113803411272104236):0.02118659509643404382):0.01633631776291182697):0.00920872074547444790,(((h_1093:0.04028567868441117888,(((((h_259:0.07021572401942317854,(h_36:0.04793344714475119422,h_1167:0.03542044827204879343):0.00438027689859797967):0.00248484648691102384,h_528:0.03892684768081627195):0.03629067941680630405,i_256:0.13316914193893783502):0.03608057604297765925,((m_787:0.05591708727229934006,h_913:0.03783758966164726956):0.00644600813123439881,(m_1179:0.03691467749503102996,((h_912:0.02852492827222358890,m_530:0.05169837991900498586):0.00233784649180300173,m_842:0.03196112231670709958):0.00377765355923260831):0.00187254411815126467):0.00383203028952307798):0.00000141765361645330,((m_405:0.05117845584553476490,(h_583:0.04292584726978514870,((m_62:0.02932773388170893322,(m_1085:0.04024749501067333146,(((m_662:0.03706966698697816698,m_26:0.03692271219637758423):0.00743886552670650937,((m_434:0.15828275186004306385,(m_37:0.07516885622628875774,m_1056:0.02582132139859519629):0.00000141765361645330):0.06077568332949626756,m_892:0.03733244509542998218):0.01869001335990209609):0.01017702824374284998,m_544:0.04988579330973884340):0.01576165112385189207):0.00879163007749253836):0.02821100720773563747,(m_541:0.03035512133360604090,(m_445:0.03252746103899641084,m_985:0.03825556319422689089):0.00131869610872534238):0.00262453534101056603):0.00546542738151698480):0.00366018623225258886):0.00360955348326824285,m_22:0.05688276192887538329):0.00210802873071990480):0.01886111781460729150):0.01375194714464525979,(h_679:0.06352769347296569058,h_535:0.07371650903457827031):0.01097153692625639672):0.04282683850249262292,(((i_805:0.07796078949033204142,(i_1097:0.08015058249151325864,(i_45:0.09217289318219813732,(m_817:0.09836632887145739523,m_738:0.09438276931665330605):0.00374397179667331674):0.00434842476959887599):0.00000141765361645330):0.01320197705157215469,(i_580:0.09578199844230565752,((m_89:0.06352012379975292833,(i_1116:0.07019332413566124751,(i_924:0.05740275009849115512,m_923:0.05295412081662032727):0.01788207432928676927):0.01345879964485669975):0.03207812626424967617,(i_514:0.10905880689881124190,(i_153:0.09752080771276300242,(i_864:0.09315413720449047807,((m_711:0.08052290139830724225,((i_451:0.08013383552328789960,i_190:0.05859012137843308543):0.03691451965437018284,(i_745:0.07900314343241970905,(m_693:0.06543332729048983998,m_694:0.06146100184355279827):0.00983611549519882236):0.00504658509879938114):0.00705835506175671572):0.00681057395892178258,(i_816:0.08116070386791467139,(i_39:0.07174205773938970021,(i_1171:0.05919084594260787258,i_12:0.04732935638172512671):0.00344158911069511160):0.00326411215251671107):0.01211581532233619619):0.00275488532440548673):0.00535397442328299639):0.00266470149733281881):0.00102089896827527236):0.00194051315079178536):0.01159125097746762680):0.00685235865660957684,(m_223:0.05944348287121558466,i_277:0.06693447320217729701):0.02561061279015595590):0.00934033694261298710):0.05233494616631009094):0.01674840356836788946,((((i_317:0.10363934719443358701,(i_1083:0.04281646911253902954,m_1095:0.08709702253720062737):0.04009702270293067500):0.02284762666166424705,(m_590:0.08809235039287738322,(((h_1022:0.03552016619120387797,m_839:0.08084301832655037268):0.01778994776345578857,(((((m_406:0.09787206865430622682,m_395:0.12201919095715699215):0.03950316476885073341,m_344:0.04654801066734135656):0.02037744978540323090,((m_242:0.00000141765361645330,h_969:0.00000141765361645330):0.04068000897437038660,((m_626:0.00390502891450728419,i_625:0.00304653462250052296):0.09379540012871084853,(h_1000:0.07135033261867954058,(((m_575:0.03808055390449929800,((h_499:0.03535174028152708592,(m_114:0.05424627620518421983,m_543:0.05552481349695571888):0.02985206498280980336):0.01030438132498767007,(i_559:0.08784914517984369897,(m_640:0.11611348504484754474,i_682:0.04676602522697877878):0.05086999800910953218):0.00610626208048584054):0.01592445548261839719):0.00963227199771885846,m_63:0.01944896395968509842):0.00296012093753299189,((m_753:0.08574075098796199446,(m_1170:0.02212828510957599859,m_538:0.04236733015438108596):0.00587652140892678653):0.00177179765459986702,((h_731:0.09327956340167935234,((m_608:0.10442410231663223907,h_1016:0.02326073353547852135):0.04203272829082118495,m_878:0.06879504180874143615):0.04229557869041526003):0.02434733299511985388,(h_874:0.06154261608248178667,(h_304:0.08264304161082833278,m_357:0.06212693890597580093):0.00248649128224654294):0.00129232992690364199):0.01643491435947745313):0.00214521154502202334):0.04959699943061645494):0.00442945786726581334):0.03282833030633978966):0.00764178706999682315):0.00909196053670368980,m_929:0.12177752584325783614):0.02620344001383011212,(m_540:0.07277176289403025633,(h_465:0.08232166384950059812,m_789:0.06279136750073525952):0.00663870845574520470):0.02119065152694116563):0.02230694156491083713):0.05513707125542856996,(m_1131:0.05247642014417293332,(((m_601:0.07069425386686012391,(i_366:0.05598178994407813219,i_408:0.08092911096105903646):0.00000141765361645330):0.00914074359792495586,((m_17:0.08219984277495749614,(i_734:0.06359372577486405165,(i_211:0.06738876910423484412,i_949:0.08615675957438144461):0.01828666523601283136):0.02086960139342434323):0.01200489810733162792,((m_162:0.08144030690752417090,i_178:0.06479221457775338755):0.01045022838674581310,i_388:0.06458399339012149687):0.00077392407280545551):0.00149001896414751017):0.00845827800416938322,((m_609:0.03568109517982736428,m_658:0.02017837509477106786):0.03167556858703605288,(h_729:0.08340413686598982523,(m_102:0.06546170890612093562,((((((h_1081:0.05907082532420634274,m_177:0.04652510299764918422):0.01130387538477850909,(m_558:0.04013164586204458206,m_859:0.04605826453766369982):0.00184640345210822536):0.00000141765361645330,m_873:0.06199995586024955457):0.00176252484492537284,(m_830:0.02623913555586902466,((((m_521:0.01285155906291404575,m_522:0.01178328867195962450):0.00877615176493578945,m_334:0.01679242848098322707):0.00454846592325458023,m_971:0.03136731678201092055):0.00768231359091049292,m_1024:0.02158774028665348677):0.00000141765361645330):0.00422166495470203355):0.01004584979780003516,i_373:0.05662193505645518599):0.00000141765361645330,m_87:0.08613918342164872399):0.00383706842443018795):0.01133506700863035066):0.00161569394544058571):0.00916234030666189699):0.00687477114492697581):0.01695018888973633814):0.03831217101060011010):0.00608171252237073301):0.01830639651601987869,m_1044:0.16613457686013663461):0.02383598291822847451,((m_1199:0.04386934419010077302,i_652:0.10906085614501717651):0.04544439469846871249,(m_840:0.09063921041713680904,(i_326:0.08601069123201456057,(m_305:0.06639313037330554779,m_490:0.06706303914429292967):0.00806115130546764327):0.01650438993444508853):0.01598170463069796890):0.02052547453519601092):0.03557105823754393853):0.00717825899470335600):0.00137981830295619192,((m_461:0.10436829511667428116,(((((m_614:0.05568853246358203973,(i_891:0.12027316496130657786,(m_291:0.07141845268119585699,m_581:0.05343901076273060990):0.00499077662241219876):0.00944756546710932149):0.00499605446514914467,(i_270:0.06480624926715838896,i_188:0.08247883094156999162):0.00526900365852169157):0.00060932573563865706,m_960:0.06893579153722163844):0.02286547817125529278,((m_683:0.06917009557927950025,(m_851:0.08924565220238736551,m_916:0.07760215974295373020):0.00869258480513433740):0.00667356425682262642,i_187:0.09025598658018701981):0.00561826727081504631):0.01213296042954796657,(((i_394:0.07117218986020665272,(i_133:0.08260871948380192620,(m_1162:0.08307085513654817455,m_1017:0.11737924142512663750):0.04611996095026749815):0.00990368940666702322):0.00860268750710146968,(((m_1164:0.06109468495985495573,(h_348:0.01504884047055324997,m_895:0.03258361403160600633):0.00472779114187245678):0.00942495214064277727,h_1194:0.06218583079767638078):0.01569094043080051723,i_276:0.10043198991416973920):0.03025142260558162655):0.01150477671697029344,i_779:0.04906169094797815239):0.01443259653144612908):0.02668453520742177648):0.01243452900536861847,(i_634:0.00182567956470031079,i_635:0.00000141765361645330):0.15114580450568226855):0.03286097632364524956):0.01162622020814784406):0.01195059106102909843):0.00684526992959507384):0.00872116478763509603):0.00356181548614337411):0.00728272810482485065,m_1012:0.04438877769180794852):0.00415292872595086730):0.00824753460191195512,(i_556:0.08127262348393622660,(i_866:0.06713211793230608460,i_302:0.07447403533447335966):0.00291265859040200576):0.00512908975981595482):0.01203294246571555773,m_696:0.06951058383309581534):0.00472011864586649888,(((m_1053:0.05465499215100282082,(m_90:0.06096358144553853942,i_585:0.04378578093655777215):0.02478967839540775764):0.01110359848305138113,(((i_1150:0.04041219381706692704,(m_809:0.05945855417038780483,i_1223:0.09415633874008587367):0.00713177765606010875):0.00373748701287695412,m_833:0.04892469615783193865):0.00000141765361645330,i_354:0.01199455572353370914):0.01029361975862149413):0.01107408830684609991,i_273:0.11594824623291959120):0.00459417762569405523,HERV-H_pol:0.00742629704970533717):0.0;
