# Supplementary material for: The Exaptation of HERV-H: Evolutionary Analyses Reveal the Genomic Features of Highly Transcribed Elements
Source: Front Immunol. 2019 Jul 9;10:1339. doi: 10.3389/fimmu.2019.01339 (PMC6629862; doi:10.3389/fimmu.2019.01339)
Supplement: Additional File 2 — This file contains trees built using HERV-H LTRs and individual HERV-H genes. [file Data_Sheet_2.zip › Additional file 2/README.txt]

Examples of trees produced as part of bioinformatics pipeline.

Command used: raxmlHPC-PTHREADS-SSE3 -D -d -p 1234 -f d -T 6 -m GTRCAT

Tips labelled as either:
HERV-H_LTR: the consensus sequence from Jern et al. (1 node)
h, m, or i _ number: HERV-H loci categorized as highly active (h), moderately active (m), or inactive (i) by Wang et al. The number used is the same as that used in Additional File 1.

References:

Jern P, Sperber GO, Ahlsén G, Blomberg J. Sequence variability, gene structure, and expression of full-length human endogenous retrovirus H. Journal of virology. 2005;79(10):6325–6337

Wang J, Xie G, Singh M, Ghanbarian AT, Raskó T, Szvetnik A, et al. Primate-specific endogenous retrovirus-driven transcription defines naive-like stem cells. Nature. 2014:516(7531):405–409.
